# Supplementary material for: Gut Metagenome as a Potential Diagnostic and Predictive Biomarker in Slow Transit Constipation
Source: Front Med (Lausanne). 2022 Feb 8;8:777961. doi: 10.3389/fmed.2021.777961 (PMC8862142; doi:10.3389/fmed.2021.777961)
Supplement: Supplementary file 1 [file Data_Sheet_1.xlsx]

## Sheet: Table S1
Table S1. Data production of 90 samples in discovery stage and 28 samples in validation stage
Sample ID	Group	Read length (bp)	Insert size (bp)	Reads (#)	Bases (bp)	Q20(%)	Q30(%)	GC(%)	Cohort
t_stc03	STC	150	500	37431171	11229351300	100	93.33	50	discovery
t_stc01	STC	150	500	42780879	12834263700	100	91.65	46	discovery
t_mix04	STC	150	500	36373891	10912167300	100	93.94	46.5	discovery
t_mix03	STC	150	500	33658650	10097595000	100	93.24	52	discovery
t_mix02	STC	150	500	41820669	12546200700	100	94.29	46	discovery
tc_stc11	STC	150	500	68996384	20698915200	100	87.22	46	discovery
tc_stc10	STC	150	500	68941499	20682449700	100	87.31	44	discovery
tc_stc09	STC	150	500	62965927	18889778100	100	86	46	discovery
tc_stc07	STC	150	500	43857950	13157385000	100	93.66	47	discovery
tc_stc06	STC	150	500	71690893	21507267900	100	93.84	43	discovery
tc_stc05	STC	150	500	44076105	13222831500	100	92.94	46	discovery
tc_mix09	STC	150	500	41948863	12584658900	100	92.81	45	discovery
tc_mix08	STC	150	500	34000974	10200292200	100	92.71	48	discovery
tc_mix07	STC	150	500	36474909	10942472700	100	91.6	48	discovery
tc_mix05	STC	150	500	35949654	10784896200	100	93.58	46.5	discovery
t_c04	STC	150	500	38600006	11580001800	100	91.94	47	discovery
c_stc15	STC	150	500	47265863	14179758900	100	92.56	43.5	discovery
c_stc14	STC	150	500	56028746	16808623800	100	94.5	46	discovery
c_stc13	STC	150	500	42370815	12711244500	100	92.03	45	discovery
c_stc12	STC	150	500	39726999	11918099700	100	91.97	44	discovery
c_stc11	STC	150	500	42257502	12677250600	100	92.18	45	discovery
c_stc09	STC	150	500	40445138	12133541400	100	84.26	50	discovery
c_stc07	STC	150	500	43680972	13104291600	100	93.94	43	discovery
c_stc06	STC	150	500	40111702	12033510600	100	94.67	46	discovery
c_stc05	STC	150	500	37492634	11247790200	100	93.92	46	discovery
c_stc04	STC	150	500	43484642	13045392600	100	94.24	45	discovery
c_stc02	STC	150	500	32958897	9887669100	100	94.06	44	discovery
c_stc01	STC	150	500	31166421	9349926300	100	94.72	45	discovery
c_mix15	STC	150	500	37719818	11315945400	100	91.18	47	discovery
c_mix14	STC	150	500	43258895	12977668500	100	92.09	43	discovery
c_mix13	STC	150	500	30928731	9278619300	100	92.67	50	discovery
c_mix12	STC	150	500	68645521	20593656300	100	93.35	46	discovery
c_mix11	STC	150	500	54153384	16246015200	100	95.08	46	discovery
c_mix10	STC	150	500	34715064	10414519200	100	94.74	46	discovery
c_mix07	STC	150	500	35932476	10779742800	100	94.44	47	discovery
c_mix06	STC	150	500	37870720	11361216000	100	91.79	47	discovery
c_mix05	STC	150	500	38479670	11543901000	100	92.67	45	discovery
c_mix04	STC	150	500	50384043	15115212900	100	95.36	41	discovery
c_mix02	STC	150	500	37861418	11358425400	100	95.03	45	discovery
c_mix01	STC	150	500	44828406	13448521800	100	95.01	45.5	discovery
tn_N17	control	150	500	39797465	11939239500	100	94.02	45	discovery
tn_N16	control	150	500	42321719	12696515700	100	87.51	44	discovery
tn_N15	control	150	500	40263156	12078946800	100	88.38	45	discovery
tn_N13	control	150	500	47789739	14336921700	100	94.69	45.5	discovery
t_N12	control	150	500	52070975	15621292500	100	84.94	46	discovery
t_N11	control	150	500	49129555	14738866500	100	92.9	43	discovery
t_N09	control	150	500	46173223	13851966900	100	87.37	43	discovery
t_N08	control	150	500	41949248	12584774400	100	92.79	44	discovery
t_N06	control	150	500	67373126	20211937800	100	94.53	45	discovery
t_N05	control	150	500	38956700	11687010000	100	86.58	43	discovery
t_N04	control	150	500	46960294	14088088200	100	86.75	44	discovery
t_N03	control	150	500	45196038	13558811400	100	92.64	44	discovery
t_N01	control	150	500	36430154	10929046200	100	94.7	43	discovery
N48	control	150	500	56010387	16803116100	100	92.73	44	discovery
N47	control	150	500	44409309	13322792700	100	92.11	44	discovery
N46	control	150	500	53126633	15937989900	100	92.2	45	discovery
N43	control	150	500	44450231	13335069300	100	92.88	44	discovery
N41	control	150	500	51846814	15554044200	100	92.74	44	discovery
N40	control	150	500	44449116	13334734800	100	92.4	44	discovery
N39	control	150	500	55503692	16651107600	100	92.35	45	discovery
N38	control	150	500	43953009	13185902700	100	92.42	44	discovery
N37	control	150	500	46904859	14071457700	100	93.2	43	discovery
N34	control	150	500	55373461	16612038300	100	91.83	44	discovery
N33	control	150	500	44210937	13263281100	100	90.79	45	discovery
N32	control	150	500	43169838	12950951400	100	90.81	46	discovery
N31	control	150	500	45002571	13500771300	100	89.77	45	discovery
N29	control	150	500	57415049	17224514700	100	92.07	43	discovery
N28	control	150	500	44082728	13224818400	100	90.53	44	discovery
N27	control	150	500	45545631	13663689300	100	91.76	42	discovery
N26	control	150	500	41015513	12304653900	100	89.53	45	discovery
N25	control	150	500	45112731	13533819300	100	90.38	43	discovery
N24	control	150	500	46430327	13929098100	100	92.95	43	discovery
N22	control	150	500	40282802	12084840600	100	91.7	45	discovery
N21	control	150	500	42667519	12800255700	100	93.17	43	discovery
N20	control	150	500	34064217	10219265100	100	92.35	44	discovery
N18	control	150	500	62926030	18877809000	100	93.37	45	discovery
N17	control	150	500	60654618	18196385400	100	92.51	42	discovery
N16	control	150	500	45035168	13510550400	100	91.76	43	discovery
N15	control	150	500	47112524	14133757200	100	91.22	44	discovery
N13	control	150	500	45869704	13760911200	100	93.25	43	discovery
N12	control	150	500	44438867	13331660100	100	85.96	46	discovery
N11	control	150	500	43084009	12925202700	100	86.94	45	discovery
N10	control	150	500	40123183	12036954900	100	85.4	46	discovery
N09	control	150	500	35139879	10541963700	100	93.05	46	discovery
N08	control	150	500	41265380	12379614000	100	93.62	47	discovery
N07	control	150	500	75209349	22562804700	100	94.41	45	discovery
N05	control	150	500	37823825	11347147500	100	94.39	43	discovery
N04	control	150	500	36196702	10859010600	100	93.69	46	discovery
N03	control	150	500	41250585	12375175500	100	93.97	45	discovery
N02	control	150	500	32432667	9729800100	100	94.97	45	discovery
t_stc02	STC	150	500	36998049	11099414700	100	92.31	48	validation
t_mix01	STC	150	500	46558286	13967485800	100	96.42	37	validation
tc_stc08	STC	150	500	36973917	11092175100	100	92.5	52	validation
tc_stc04	STC	150	500	41125566	12337669800	100	91.78	48	validation
tc_mix06	STC	150	500	37287026	11186107800	100	94.13	44	validation
t_c02	STC	150	500	32921405	9876421500	100	94.94	46	validation
c_stc10	STC	150	500	44061962	13218588600	100	91.87	45	validation
c_stc03	STC	150	500	39823219	11946965700	100	95.24	45	validation
c_mix16	STC	150	500	50340977	15102293100	100	94.64	46	validation
c_mix09	STC	150	500	38106158	11431847400	100	94.3	46.5	validation
c_mix08	STC	150	500	35105233	10531569900	100	94.19	49	validation
c_mix03	STC	150	500	39769313	11930793900	100	93.12	47	validation
tn_N18	control	150	500	49852341	14955702300	100	91.98	46	validation
tn_N14	control	150	500	48493057	14547917100	100	91.3	42	validation
t_N10	control	150	500	37868022	11360406600	100	93.46	47	validation
t_N07	control	150	500	41395022	12418506600	100	94.34	46	validation
t_N02	control	150	500	21295892	6388767600	100	91.73	45	validation
N45	control	150	500	46314776	13894432800	100	92.62	45	validation
N44	control	150	500	54803568	16441070400	100	92.81	45	validation
N42	control	150	500	44690685	13407205500	100	93.09	45	validation
N36	control	150	500	46131600	13839480000	100	91.1	43	validation
N35	control	150	500	64196869	19259060700	100	92.13	44	validation
N30	control	150	500	41339315	12401794500	100	90.91	45	validation
N23	control	150	500	45628551	13688565300	100	90.15	43	validation
N19	control	150	500	39316104	11794831200	100	92.74	44	validation
N14	control	150	500	43633983	13090194900	100	90.82	42	validation
N06	control	150	500	60357167	18107150100	100	94.67	45	validation
N01	control	150	500	57954352	17386305600	100	94.04	45	validation

## Sheet: Table S2
Table S2. The differentially abundant phylum in STC patients (n = 52) and healthy controls (n = 66).
Taxonomy	Median(control)	Median(STC)	P-value	FDR	Enrichment in
Actinobacteria	0.00484355	0.0201616	1.09773e-05	0.000131728	STC
Firmicutes	0.202494	0.294047	0.0365375	0.0632898	STC
Verrucomicrobia	0	0.0001027	0.000658458	0.00374664	STC
Bacteroidetes	0.725774	0.600123	0.000936661	0.00374664	control
Euryarchaeota	0	0	0.018765	0.056295	control
Fusobacteria	3.05e-06	0	0.0349299	0.0632898	control
Synergistetes	0	0	0.0369191	0.0632898	control

## Sheet: Table S3
Table S3. The differentially abundant genus in STC patients (n = 52) and healthy controls (n = 66)
Taxonomy	Median(control)	Median(STC)	P-value	FDR	Enrichment in
Subdoligranulum	0.0041572	0.0119213	3.16084e-05	0.00537342	STC
Clostridiales_noname	0	6.355e-05	0.000314924	0.0186563	STC
Gordonibacter	0	7.575e-05	0.000522892	0.0186563	STC
Eggerthella	5.77e-05	0.0003803	0.000591408	0.0186563	STC
Bifidobacterium	0.0029299	0.0133928	0.000608695	0.0186563	STC
Akkermansia	0	0.0001027	0.000658458	0.0186563	STC
Holdemania	7.855e-05	0.0003188	0.00108592	0.024251	STC
Alistipes	0.01568	0.0751394	0.00114123	0.024251	STC
Anaerotruncus	1.6e-05	0.0003252	0.00128799	0.0243287	STC
Oscillibacter	0.00143945	0.0042231	0.00243191	0.0413424	STC
Parabacteroides	0.0194068	0.0366485	0.00284375	0.0436183	STC
Clostridium	0.00275435	0.0061675	0.00307894	0.0436183	STC
Odoribacter	0.0024793	0.0110457	0.00339864	0.0444438	STC
Lachnospiraceae_noname	0.0039946	0.00635655	0.00728226	0.077945	STC
Flavonifractor	6.68e-05	0.00022655	0.0103965	0.0930217	STC
Coprobacillus	0	0.00011195	0.0149682	0.12723	STC
Ruminococcus	0.00553935	0.00895365	0.036317	0.228663	STC
Desulfovibrio	0	2.315e-05	0.0460414	0.251341	STC
Collinsella	0.0005309	0.00149375	0.0461	0.251341	STC
Blautia	0.00838345	0.0099599	0.0471072	0.251341	STC
Barnesiella	0	0.00624105	0.0493382	0.251341	STC
Enterobacter	0	0	0.00490473	0.0595574	control
Oxalobacter	0	0	0.007336	0.077945	control
Ruminococcaceae_noname	0	0	0.00833828	0.0833828	control
Megamonas	1.425e-05	0	0.0100292	0.0930217	control
Methanobrevibacter	0	0	0.0194692	0.150476	control
Pseudoflavonifractor	0	0	0.0194733	0.150476	control
Bacteroides	0.541328	0.365498	0.0232359	0.165893	control
Coprobacter	0	0	0.0234202	0.165893	control
Olsenella	0	0	0.029567	0.201056	control
Fusobacterium	3.05e-06	0	0.0349299	0.228388	control

## Sheet: Table S4
Table S4. The differentially abundant species in STC patients (n = 52) and healthy controls (n = 66).
Taxonomy	Median(control)	Median(STC)	P-value	FDR	Enrichment in
Clostridium_hathewayi	6.5e-09	3.4755e-06	3.18452e-06	0.0011062	STC
Clostridium_asparagiforme	2.55e-08	2.159e-06	3.57935e-05	0.00557186	STC
Lachnospiraceae_bacterium_3_1_57FAA_CT1	0	3.05e-08	8.56194e-05	0.00999606	STC
Subdoligranulum_unclassified	4.1572e-05	0.000100628	0.000128857	0.0120352	STC
Clostridiales_bacterium_1_7_47FAA	0	6.355e-07	0.000314924	0.0245116	STC
Erysipelotrichaceae_bacterium_2_2_44A	0	1.135e-07	0.000461387	0.0271323	STC
Eggerthella_lenta	0	2.37e-07	0.000475687	0.0271323	STC
Gordonibacter_pamelaeae	0	7.575e-07	0.000522892	0.0271323	STC
Clostridium_citroniae	1.1e-07	1.568e-06	0.000592151	0.0276535	STC
Akkermansia_muciniphila	0	1.027e-06	0.000658458	0.0279545	STC
Eggerthella_unclassified	5.77e-07	3.3295e-06	0.00100794	0.0327245	STC
Clostridium_symbiosum	0	2.104e-06	0.00104991	0.0327245	STC
Erysipelotrichaceae_bacterium_21_3	0	9e-09	0.00105111	0.0327245	STC
Ruminococcus_bromii	1.55e-08	1.98125e-05	0.00178368	0.0484833	STC
Clostridium_leptum	0	1.228e-06	0.00186873	0.0484833	STC
Parabacteroides_merdae	2.40655e-05	0.000152006	0.00222525	0.0546943	STC
Parabacteroides_goldsteinii	0	4.98e-07	0.00385311	0.08997	STC
Lachnospiraceae_bacterium_7_1_58FAA	1.98e-07	1.0895e-06	0.00455016	0.0926514	STC
Oscillibacter_unclassified	1.43945e-05	3.583e-05	0.00456313	0.0926514	STC
Odoribacter_splanchnicus	2.4793e-05	0.000110456	0.00566101	0.105748	STC
Erysipelotrichaceae_bacterium_6_1_45	0	8.5e-09	0.00601783	0.108089	STC
Coprococcus_catus	2.369e-06	1.1143e-05	0.00749868	0.121704	STC
Alistipes_onderdonkii	8.8575e-06	4.4728e-05	0.00951352	0.134725	STC
Flavonifractor_plautii	6.68e-07	2.2655e-06	0.0103965	0.136306	STC
Bacteroides_intestinalis	5.55e-08	5.877e-06	0.0105076	0.136306	STC
Alistipes_shahii	2.45565e-05	0.000116571	0.0123198	0.155496	STC
Holdemania_filiformis	1.21e-07	2.1225e-06	0.0130483	0.160357	STC
Anaerotruncus_colihominis	0	1.118e-06	0.014305	0.167011	STC
Ruminococcus_callidus	0	2.8905e-06	0.0148417	0.169051	STC
Bifidobacterium_longum	9.234e-06	3.4035e-05	0.0164153	0.182523	STC
Eubacterium_eligens	1.46715e-05	0.000128276	0.018067	0.196216	STC
Clostridium_bolteae	2.3705e-06	4.9375e-06	0.0236646	0.235135	STC
Alistipes_finegoldii	1.784e-06	1.37105e-05	0.0263809	0.246397	STC
Collinsella_aerofaciens	1.8725e-06	1.3875e-05	0.0426764	0.340362	STC
Alistipes_putredinis	1.49915e-05	0.000307726	0.043119	0.340362	STC
Barnesiella_intestinihominis	0	6.24105e-05	0.0493382	0.340362	STC
Bacteroides_cellulosilyticus	1.2935e-06	5.3755e-06	0.0496828	0.340362	STC
Subdoligranulum_sp_4_3_54A2FAA	0	0	4.73749e-06	0.0011062	control
Clostridium_scindens	0	0	0.000919798	0.0327245	control
Lachnospiraceae_bacterium_5_1_57FAA	0	0	0.00116903	0.034121	control
Roseburia_intestinalis	4.5465e-05	3.385e-06	0.00437861	0.0926514	control
Coprobacillus_sp_29_1	0	0	0.00499464	0.0971874	control
Oxalobacter_formigenes	0	0	0.007336	0.121704	control
Desulfovibrio_desulfuricans	0	0	0.00755762	0.121704	control
Ruminococcaceae_bacterium_D16	0	0	0.00833828	0.129799	control
Bacteroides_coprocola	2.535e-07	0	0.00888358	0.133827	control
Megamonas_unclassified	1.425e-07	0	0.00978148	0.134725	control
Oscillibacter_sp_KLE_1745	0	0	0.00980867	0.134725	control
Enterobacter_cloacae	0	0	0.0137629	0.164802	control
Pseudoflavonifractor_capillosus	0	0	0.0194733	0.206683	control
Alistipes_sp_AP11	0	0	0.0224337	0.232812	control
Coprobacter_fastidiosus	0	0	0.0234202	0.235135	control
Prevotella_buccae	0	0	0.0246541	0.239864	control
Clostridium_innocuum	0	0	0.0259072	0.246397	control
Anaerostipes_unclassified	0	0	0.0272618	0.249633	control
Bacteroides_salyersiae	0	0	0.0349802	0.314149	control
Megamonas_rupellensis	0	0	0.0359048	0.316368	control
Bacteroides_massiliensis	3.045e-07	0	0.0417385	0.340362	control
Fusobacterium_periodonticum	0	0	0.0418286	0.340362	control

## Sheet: Table S5
Table S5. The KO enriched in STC patients or in healthy controls.
KO entries	Median(control)	Median(STC)	P-value	FDR	Enriched in	Description
K17898	2.83315e-07	1.07781e-06	1.15821e-09	4.80657e-06	STC	K17898|1|8.2e-242|832.0|cst:CLOST_1290|D-ornithine 4,5-aminomutase subunit beta [EC:5.4.3.5]
K12960	4.62825e-05	8.45016e-05	3.65346e-09	7.58092e-06	STC	K12960|1|6.6e-93|338.0|afn:Acfer_1329|5-methylthioadenosine/S-adenosylhomocysteine deaminase [EC:3.5.4.31 3.5.4.28]
K07138	9.53323e-05	0.000154519	6.88912e-09	9.52996e-06	STC	K07138|1|8.8e-148|520.0|cso:CLS_37310|uncharacterized protein
K11261	1.96358e-06	8.01728e-06	1.06195e-08	1.01701e-05	STC	K11261|1|3.3e-90|329.0|daf:Desaf_2423|formylmethanofuran dehydrogenase subunit E [EC:1.2.99.5]
K03742	5.96694e-05	0.000100734	1.22532e-08	1.01701e-05	STC	K03742|1|9.5e-52|201.0|osp:Odosp_0543|nicotinamide-nucleotide amidase [EC:3.5.1.42]
K17899	2.46849e-07	1.20106e-06	2.64925e-08	1.83239e-05	STC	K17899|1|8.5e-38|155.0|aoe:Clos_1696|D-ornithine 4,5-aminomutase subunit alpha [EC:5.4.3.5]
K18330	7.99492e-06	2.10048e-05	3.77031e-08	1.96057e-05	STC	K18330|1|3.6e-66|249.0|osp:Odosp_0184|NADP-reducing hydrogenase subunit HndA [EC:1.12.1.3]
K00162	3.31393e-06	1.18935e-05	4.53077e-08	1.96057e-05	STC	K00162|1|2.3e-25|113.0|dgi:Desgi_0743|pyruvate dehydrogenase E1 component beta subunit [EC:1.2.4.1]
K00161	3.33365e-06	1.24371e-05	4.96481e-08	1.96057e-05	STC	K00161|1|1.6e-68|257.0|dma:DMR_p1_00300|pyruvate dehydrogenase E1 component alpha subunit [EC:1.2.4.1]
K18348	2.89082e-06	1.26559e-05	4.96481e-08	1.96057e-05	STC	K18348|1|1.7e-21|100.0|ova:OBV_09480|serine/alanine racemase [EC:5.1.1.18 5.1.1.1]
K01750	1.52503e-05	3.76478e-05	5.19668e-08	1.96057e-05	STC	K01750|1|2.5e-37|153.0|cls:CXIVA_24770|ornithine cyclodeaminase [EC:4.3.1.12]
K07403	4.86726e-06	1.3278e-05	7.14022e-08	2.46933e-05	STC	K07403|1|2.7e-47|186.0|pdi:BDI_0525|membrane-bound serine protease (ClpP class)
K03800	4.27968e-05	7.71346e-05	1.11807e-07	3.53438e-05	STC	K03800|1|4.8e-68|255.0|csh:Closa_1530|lipoate---protein ligase [EC:6.3.1.20]
K01596	4.55468e-06	2.15016e-05	1.22205e-07	3.53438e-05	STC	K01596|1|1.6e-81|300.0|esr:ES1_23860|phosphoenolpyruvate carboxykinase (GTP) [EC:4.1.1.32]
K18332	1.06233e-05	2.96502e-05	1.27749e-07	3.53438e-05	STC	K18332|1|1.1e-207|719.0|osp:Odosp_0185|NADP-reducing hydrogenase subunit HndD [EC:1.12.1.3]
K00128	1.86105e-05	3.17049e-05	1.59322e-07	4.13243e-05	STC	K00128|1|3.0e-80|296.0|ddh:Desde_0807|aldehyde dehydrogenase (NAD+) [EC:1.2.1.3]
K00087	7.26412e-06	1.76845e-05	1.81759e-07	4.19056e-05	STC	K00087|1|6.2e-276|946.0|rob:CK5_30710|xanthine dehydrogenase molybdenum-binding subunit [EC:1.17.1.4]
K17992	1.13445e-05	2.35454e-05	1.81759e-07	4.19056e-05	STC	K17992|1|3.3e-56|216.0|osp:Odosp_0187|NADP-reducing hydrogenase subunit HndB [EC:1.12.1.3]
K09769	1.78436e-05	4.71545e-05	1.98383e-07	4.33309e-05	STC	K09769|1|2.0e-28|123.0|bao:BAMF_1769|uncharacterized protein
K13479	8.47322e-06	1.93271e-05	2.26103e-07	4.66674e-05	STC	K13479|1|1.7e-108|390.0|rob:CK5_30700|xanthine dehydrogenase FAD-binding subunit [EC:1.17.1.4]
K03389	1.44536e-05	3.54142e-05	3.33592e-07	5.76837e-05	STC	K03389|1|8.8e-112|400.0|osp:Odosp_0422|heterodisulfide reductase subunit B [EC:1.8.98.1]
K00015	8.63898e-08	7.29862e-07	5.23359e-07	7.89772e-05	STC	K00015|1|3.4e-24|109.0|kcr:Kcr_1548|glyoxylate reductase [EC:1.1.1.26]
K10548	7.93531e-06	1.37625e-05	5.32858e-07	7.89772e-05	STC	K10548|1|7.4e-73|271.0|csh:Closa_3807|putative multiple sugar transport system ATP-binding protein [EC:3.6.3.17]
K16329	4.98482e-06	1.93285e-05	5.55822e-07	7.93006e-05	STC	K16329|1|8.1e-172|600.0|ecoj:P423_12170|pseudouridylate synthase [EC:4.2.1.70]
K00943	5.35247e-05	0.000100546	6.30583e-07	7.93006e-05	STC	K00943|1|2.3e-29|127.0|cbk:CLL_A0198|dTMP kinase [EC:2.7.4.9]
K10797	3.55307e-06	1.06722e-05	6.30583e-07	7.93006e-05	STC	K10797|1|1.2e-223|772.0|cbe:Cbei_1927|2-enoate reductase [EC:1.3.1.31]
K02032	3.80692e-05	6.65226e-05	7.14989e-07	8.47773e-05	STC	K02032|1|2.5e-52|203.0|atm:ANT_01410|peptide/nickel transport system ATP-binding protein
K03390	1.12045e-05	2.56394e-05	7.77199e-07	8.95938e-05	STC	K03390|1|6.3e-87|318.0|ash:AL1_26650|heterodisulfide reductase subunit C [EC:1.8.98.1]
K15739	2.38704e-06	1.04441e-05	1.08232e-06	0.00011517	STC	K15739|1|7.3e-18|88.0|ols:Olsu_1201|D-alanine---(R)-lactate ligase [EC:6.1.2.1]
K18331	1.2236e-05	3.28388e-05	1.08232e-06	0.00011517	STC	K18331|1|6.5e-231|796.0|ttm:Tthe_1119|NADP-reducing hydrogenase subunit HndC [EC:1.12.1.3]
K05566	2.35378e-06	6.54031e-06	1.27528e-06	0.00012601	STC	K05566|1|2.7e-32|136.0|ova:OBV_18740|multicomponent Na+:H+ antiporter subunit B
K16203	3.10007e-06	8.8812e-06	1.27528e-06	0.00012601	STC	K16203|1|1.5e-26|117.0|efa:EF2723|D-amino peptidase [EC:3.4.11.-]
K07667	8.42439e-05	0.000141069	1.32846e-06	0.000128212	STC	K07667|1|3.2e-105|379.0|rto:RTO_16110|two-component system, OmpR family, KDP operon response regulator KdpE
K10670	7.59131e-06	1.81085e-05	1.38377e-06	0.000130515	STC	K10670|1|3.1e-154|541.0|cdc:CD196_2195|glycine reductase [EC:1.21.4.2]
K18120	6.42115e-06	1.28279e-05	1.50111e-06	0.000138436	STC	K18120|1|2.9e-55|213.0|tfo:BFO_1487|4-hydroxybutyrate dehydrogenase [EC:1.1.1.61]
K14534	6.16177e-06	1.16156e-05	1.69522e-06	0.000146566	STC	K14534|1|5.2e-131|464.0|trm:JO41_12025|4-hydroxybutyryl-CoA dehydratase / vinylacetyl-CoA-Delta-isomerase [EC:4.2.1.120 5.3.3.3]
K03388	1.43611e-05	3.32047e-05	1.91334e-06	0.0001527	STC	K03388|1|7.7e-96|347.0|rch:RUM_10980|heterodisulfide reductase subunit A [EC:1.8.98.1]
K16926	2.26881e-05	5.72439e-05	1.99186e-06	0.000155967	STC	K16926|1|1.0e-110|397.0|fpr:FP2_23670|energy-coupling factor transport system substrate-specific component
K00060	3.91495e-06	1.07709e-05	2.07348e-06	0.00015935	STC	K00060|1|2.0e-45|180.0|fbl:Fbal_0153|threonine 3-dehydrogenase [EC:1.1.1.103]
K16881	2.29666e-07	2.34617e-06	2.14073e-06	0.000161528	STC	K16881|1|1.3e-25|114.0|cth:Cthe_1961|mannose-1-phosphate guanylyltransferase / phosphomannomutase [EC:2.7.7.13 5.4.2.8]
K00248	1.72677e-05	3.62006e-05	2.24644e-06	0.000166477	STC	K00248|1|9.0e-63|238.0|cpe:CPE2300|butyryl-CoA dehydrogenase [EC:1.3.8.1]
K01034	7.63662e-06	2.72527e-05	2.85245e-06	0.000207678	STC	K01034|1|2.7e-64|243.0|aco:Amico_1212|acetate CoA/acetoacetate CoA-transferase alpha subunit [EC:2.8.3.8 2.8.3.9]
K01995	7.23989e-05	0.000121973	3.21149e-06	0.000225893	STC	K01995|1|3.2e-52|203.0|fpa:FPR_12630|branched-chain amino acid transport system ATP-binding protein
K18013	9.87955e-06	2.73175e-05	3.21149e-06	0.000225893	STC	K18013|1|2.9e-125|445.0|osp:Odosp_3171|3-keto-5-aminohexanoate cleavage enzyme [EC:2.3.1.247]
K05567	3.44807e-06	8.90285e-06	3.61234e-06	0.000245848	STC	K05567|1|1.6e-11|67.0|eac:EAL2_808p03210|multicomponent Na+:H+ antiporter subunit C
K02334	5.05702e-05	9.81873e-05	3.75814e-06	0.000251553	STC	K02334|1|8.2e-34|141.0|bql:LL3_03375|DNA polymerase bacteriophage-type [EC:2.7.7.7]
K10979	2.53345e-07	1.35067e-06	4.38542e-06	0.0002805	STC	K10979|1|1.3e-61|234.0|csh:Closa_3637|DNA end-binding protein Ku
K01996	7.32953e-05	0.000121404	4.39338e-06	0.0002805	STC	K01996|1|3.9e-93|338.0|fpr:FP2_24820|branched-chain amino acid transport system ATP-binding protein
K03205	0.00037887	0.000608746	4.93603e-06	0.000296877	STC	K03205|1|9.3e-50|194.0|lmn:LM5578_1864|type IV secretion system protein VirD4
K03696	0.000218597	0.000252669	4.93603e-06	0.000296877	STC	K03696|1|4.9e-72|268.0|nop:Nos7524_1431|ATP-dependent Clp protease ATP-binding subunit ClpC
K07124	6.52855e-05	0.000119865	4.93603e-06	0.000296877	STC	K07124|1|7.0e-48|188.0|eel:EUBELI_00354|uncharacterized protein
K02652	3.64957e-05	6.37663e-05	5.76012e-06	0.000336683	STC	K02652|1|1.8e-31|134.0|coo:CCU_00550|type IV pilus assembly protein PilB
K06969	0.000301467	0.000364168	5.98585e-06	0.000340291	STC	K06969|1|1.1e-33|141.0|rum:CK1_24700|23S rRNA (cytosine1962-C5)-methyltransferase [EC:2.1.1.191]
K12527	1.13672e-05	2.05999e-05	5.98585e-06	0.000340291	STC	K12527|1|8.1e-172|600.0|ova:OBV_34930|putative selenate reductase [EC:1.97.1.9]
K06306	3.47825e-06	9.39689e-06	6.71497e-06	0.000361911	STC	K06306|1|6.9e-29|125.0|cbn:CbC4_0687|spore germination protein
K07406	1.00625e-05	2.11816e-05	6.71497e-06	0.000361911	STC	K07406|1|3.5e-117|418.0|cpy:Cphy_3396|alpha-galactosidase [EC:3.2.1.22]
K06442	7.52438e-05	0.000122536	6.97636e-06	0.000366479	STC	K06442|1|2.7e-83|306.0|bpb:bpr_I0984|23S rRNA (cytidine1920-2'-O)/16S rRNA (cytidine1409-2'-O)-methyltransferase [EC:2.1.1.226 2.1.1.227]
K01998	6.65129e-05	0.000109389	7.24745e-06	0.00037132	STC	K01998|1|6.1e-47|185.0|vpr:Vpar_0665|branched-chain amino acid transport system permease protein
K02056	9.462e-05	0.0001439	7.24745e-06	0.00037132	STC	K02056|1|1.1e-111|400.0|tai:Taci_0121|simple sugar transport system ATP-binding protein [EC:3.6.3.17]
K16874	1.00355e-07	6.19208e-07	7.64636e-06	0.000381809	STC	K16874|1|1.3e-21|101.0|rrf:F11_07330|2,5-furandicarboxylate decarboxylase 1
K09128	1.58602e-06	1.12335e-05	7.64996e-06	0.000381809	STC	K09128|1|1.1e-50|197.0|bpb:bpr_I1534|uncharacterized protein
K03621	8.852e-05	0.00014243	7.82018e-06	0.000381809	STC	K03621|1|3.3e-177|618.0|fpa:FPR_03770|glycerol-3-phosphate acyltransferase PlsX [EC:2.3.1.15]
K13653	1.04981e-05	2.51526e-05	7.82018e-06	0.000381809	STC	K13653|1|7.1e-67|251.0|rbr:RBR_00430|AraC family transcriptional regulator
K15632	1.19243e-06	5.59135e-06	8.75362e-06	0.000390951	STC	K15632|1|1.5e-96|350.0|cpy:Cphy_2221|23S rRNA (adenine-C8)-methyltransferase [EC:2.1.1.224]
K03382	3.81645e-07	1.13109e-06	1.0959e-05	0.00047454	STC	K03382|1|2.7e-81|299.0|csh:Closa_1628|hydroxydechloroatrazine ethylaminohydrolase [EC:3.5.4.43]
K02431	1.52497e-05	2.67576e-05	1.09773e-05	0.00047454	STC	K02431|1|1.1e-20|98.0|sbu:SpiBuddy_2237|L-fucose mutarotase [EC:5.1.3.29]
K02566	1.87898e-05	3.90224e-05	1.09773e-05	0.00047454	STC	K02566|1|2.1e-134|476.0|afd:Alfi_2300|NagD protein
K01207	6.12615e-05	9.30419e-05	1.13952e-05	0.000482553	STC	K01207|1|2.0e-58|223.0|ova:OBV_46470|beta-N-acetylhexosaminidase [EC:3.2.1.52]
K05569	0	2.76801e-07	1.16443e-05	0.000488119	STC	K05569|1|1.3e-19|94.0|cct:CC1_16570|multicomponent Na+:H+ antiporter subunit E
K02031	5.418e-05	8.62793e-05	1.18283e-05	0.000490874	STC	K02031|1|1.3e-55|214.0|tae:TepiRe1_0490|peptide/nickel transport system ATP-binding protein
K01997	7.35623e-05	0.000126056	1.22771e-05	0.000499508	STC	K01997|1|1.1e-75|280.0|rum:CK1_22350|branched-chain amino acid transport system permease protein
K04758	0.00011645	0.000193945	1.22771e-05	0.000499508	STC	K04758|1|3.4e-24|109.0|bprm:CL3_02670|ferrous iron transport protein A
K09777	3.01679e-05	5.19859e-05	1.37229e-05	0.000537264	STC	K09777|1|8.6e-40|161.0|fpr:FP2_06040|uncharacterized protein
K18014	8.42829e-06	2.18164e-05	1.37229e-05	0.000537264	STC	K18014|1|4.2e-69|259.0|bprl:CL2_22290|3-aminobutyryl-CoA ammonia-lyase [EC:4.3.1.14]
K01844	3.49563e-06	1.45394e-05	1.42399e-05	0.000547182	STC	K01844|1|3.0e-235|811.0|tte:TTE0726|beta-lysine 5,6-aminomutase alpha subunit [EC:5.4.3.3]
K13787	1.00671e-06	3.40179e-06	1.5892e-05	0.00058933	STC	K13787|1|2.5e-18|90.0|pho:PH1072|geranylgeranyl diphosphate synthase, type I [EC:2.5.1.1 2.5.1.10 2.5.1.29]
K18012	4.55546e-06	2.1247e-05	1.59048e-05	0.00058933	STC	K18012|1|2.9e-93|339.0|osp:Odosp_3172|L-erythro-3,5-diaminohexanoate dehydrogenase [EC:1.4.1.11]
K07770	8.73768e-07	2.31209e-06	1.64999e-05	0.000595431	STC	K07770|1|4.3e-20|96.0|tit:Thit_0904|two-component system, OmpR family, response regulator CssR
K08963	2.62452e-05	4.28906e-05	1.64999e-05	0.000595431	STC	K08963|1|3.4e-75|279.0|cst:CLOST_0689|methylthioribose-1-phosphate isomerase [EC:5.3.1.23]
K18011	4.58266e-06	2.21258e-05	1.71161e-05	0.000608928	STC	K18011|1|3.2e-86|315.0|cls:CXIVA_06620|beta-lysine 5,6-aminomutase beta subunit [EC:5.4.3.3]
K01251	4.80388e-05	8.53119e-05	1.77543e-05	0.000608928	STC	K01251|1|6.6e-93|338.0|bth:BT_2797|adenosylhomocysteinase [EC:3.3.1.1]
K01478	8.00666e-06	1.89733e-05	1.77543e-05	0.000608928	STC	K01478|1|2.7e-32|136.0|tsh:Tsac_0767|arginine deiminase [EC:3.5.3.6]
K01999	8.10184e-05	0.000116876	1.77543e-05	0.000608928	STC	K01999|1|1.2e-32|137.0|dau:Daud_1392|branched-chain amino acid transport system substrate-binding protein
K07238	0.000106216	0.000182063	1.77543e-05	0.000608928	STC	K07238|1|2.9e-57|219.0|ddh:Desde_2159|zinc transporter, ZIP family
K06971	3.70826e-06	9.09932e-06	1.84151e-05	0.000626414	STC	K06971|1|5.2e-27|119.0|csh:Closa_1462|uncharacterized protein
K07473	0.000101658	0.000170714	1.98075e-05	0.000652392	STC	K07473|1|2.4e-33|140.0|lrm:LRC_00810|DNA-damage-inducible protein J
K16786	0.000175267	0.00028618	1.98075e-05	0.000652392	STC	K16786|1|5.0e-93|338.0|med:MELS_0125|energy-coupling factor transport system ATP-binding protein [EC:3.6.3.-]
K06888	3.48428e-07	1.62782e-06	2.2084e-05	0.000710509	STC	K06888|1|9.2e-31|131.0|mew:MSWAN_1186|uncharacterized protein
K06015	3.68153e-06	9.39313e-06	2.20857e-05	0.000710509	STC	K06015|1|4.2e-16|83.0|gba:J421_6032|N-acyl-D-amino-acid deacylase [EC:3.5.1.81]
K06960	5.54318e-05	8.07529e-05	2.20857e-05	0.000710509	STC	K06960|1|4.1e-14|76.0|ral:Rumal_0420|uncharacterized protein
K00803	5.89899e-07	4.93138e-06	2.35215e-05	0.000740784	STC	K00803|1|1.2e-287|985.0|cpy:Cphy_3390|alkyldihydroxyacetonephosphate synthase [EC:2.5.1.26]
K07315	1.5306e-05	2.95134e-05	2.37408e-05	0.000740784	STC	K07315|1|5.6e-194|673.0|bsa:Bacsa_1838|phosphoserine phosphatase RsbU/P [EC:3.1.3.3]
K00839	0	3.3767e-07	2.46007e-05	0.000751025	STC	K00839|1|1.2e-149|526.0|mve:X875_8840|(S)-ureidoglycine-glyoxylate aminotransferase [EC:2.6.1.-]
K01464	1.65831e-05	3.00931e-05	2.55134e-05	0.000767251	STC	K01464|1|9.6e-71|264.0|ova:OBV_26770|dihydropyrimidinase [EC:3.5.2.2]
K01480	3.88708e-05	5.60037e-05	2.64463e-05	0.000783943	STC	K01480|1|3.8e-161|564.0|ova:OBV_12340|agmatinase [EC:3.5.3.11]
K01958	1.18586e-05	1.86304e-05	2.64463e-05	0.000783943	STC	K01958|1|0.0e+00|1297.0|ova:OBV_21050|pyruvate carboxylase [EC:6.4.1.1]
K07051	0	1.01264e-07	2.74386e-05	0.000807589	STC	K07051|1|4.9e-142|501.0|msi:Msm_0405|uncharacterized protein
K00528	9.38886e-05	0.000153261	2.84102e-05	0.000824491	STC	K00528|1|5.5e-86|315.0|ova:OBV_29410|ferredoxin--NADP+ reductase [EC:1.18.1.2]
K04517	7.54194e-05	0.000110282	2.94434e-05	0.000842689	STC	K04517|1|7.0e-48|188.0|fpr:FP2_11870|prephenate dehydrogenase [EC:1.3.1.12]
K09163	2.25601e-05	3.93181e-05	2.94434e-05	0.000842689	STC	K09163|1|2.8e-36|150.0|fpa:FPR_04120|uncharacterized protein
K02851	2.27019e-05	3.40578e-05	3.16179e-05	0.000868968	STC	K02851|1|7.1e-33|138.0|ssr:SALIVB_0195|UDP-GlcNAc:undecaprenyl-phosphate GlcNAc-1-phosphate transferase [EC:2.7.8.33]
K07576	6.03457e-05	9.84692e-05	3.16179e-05	0.000868968	STC	K07576|1|2.8e-225|777.0|eel:EUBELI_01413|metallo-beta-lactamase family protein
K02057	0.000193237	0.000290064	3.27615e-05	0.000882859	STC	K02057|1|2.6e-41|166.0|aco:Amico_0359|simple sugar transport system permease protein
K07478	0.000224256	0.000266044	3.27615e-05	0.000882859	STC	K07478|1|4.5e-79|292.0|ova:OBV_26490|putative ATPase
K02026	0.000201884	0.000303397	3.39444e-05	0.000903008	STC	K02026|1|3.9e-59|226.0|bpb:bpr_I1603|multiple sugar transport system permease protein
K17206	7.44858e-08	4.49657e-07	3.46759e-05	0.000916591	STC	K17206|1|1.9e-18|90.0|pant:PSNIH1_00750|putative xylitol transport system permease protein
K00282	1.08631e-05	2.42672e-05	3.51678e-05	0.00092371	STC	K00282|1|2.5e-39|160.0|drm:Dred_0722|glycine dehydrogenase subunit 1 [EC:1.4.4.2]
K01746	3.97064e-07	4.461e-06	3.59302e-05	0.000937802	STC	K01746|1|3.9e-61|232.0|ova:OBV_12240|formiminotetrahydrofolate cyclodeaminase [EC:4.3.1.4]
K02049	7.86615e-05	0.000129678	3.64329e-05	0.00093911	STC	K02049|1|2.1e-30|130.0|ova:OBV_37490|NitT/TauT family transport system ATP-binding protein
K13252	1.73867e-06	6.00766e-06	3.77301e-05	0.000955037	STC	K13252|1|1.4e-158|556.0|aeq:AEQU_1881|putrescine carbamoyltransferase [EC:2.1.3.6]
K01035	7.37939e-06	2.02204e-05	3.77412e-05	0.000955037	STC	K01035|1|2.4e-69|259.0|sfu:Sfum_2291|acetate CoA/acetoacetate CoA-transferase beta subunit [EC:2.8.3.8 2.8.3.9]
K05568	9.87785e-06	1.98975e-05	3.77412e-05	0.000955037	STC	K05568|1|5.3e-65|245.0|dau:Daud_2158|multicomponent Na+:H+ antiporter subunit D
K00104	2.00652e-05	3.14616e-05	3.90941e-05	0.000965716	STC	K00104|1|2.0e-62|236.0|med:MELS_0715|glycolate oxidase [EC:1.1.3.15]
K02034	0.000113076	0.000164979	4.1939e-05	0.0010238	STC	K02034|1|6.8e-27|118.0|sfc:Spiaf_2072|peptide/nickel transport system permease protein
K16202	2.69093e-07	9.51982e-07	4.33711e-05	0.00103593	STC	K16202|1|7.0e-31|132.0|bcl:ABC0779|dipeptide transport system ATP-binding protein
K01816	7.24456e-06	1.10477e-05	4.34341e-05	0.00103593	STC	K01816|1|3.3e-56|216.0|fbc:FB2170_04990|hydroxypyruvate isomerase [EC:5.3.1.22]
K06284	2.06546e-05	3.86537e-05	4.34341e-05	0.00103593	STC	K06284|1|1.9e-22|104.0|rbr:RBR_03150|transcriptional pleiotropic regulator of transition state genes
K17686	3.164e-05	4.89209e-05	4.34341e-05	0.00103593	STC	K17686|1|1.2e-138|490.0|ecle:ECNIH2_06195|Cu+-exporting ATPase [EC:3.6.3.54]
K02050	9.50169e-05	0.000153169	4.49796e-05	0.00104037	STC	K02050|1|1.4e-84|310.0|bprs:CK3_01660|NitT/TauT family transport system permease protein
K02499	4.55934e-05	6.91486e-05	4.49796e-05	0.00104037	STC	K02499|1|1.0e-23|108.0|sth:STH3231|tetrapyrrole methylase family protein / MazG family protein
K15583	6.94016e-05	0.000109033	4.49796e-05	0.00104037	STC	K15583|1|3.6e-49|192.0|bbe:BBR47_15580|oligopeptide transport system ATP-binding protein
K18346	4.51434e-06	1.12365e-05	4.49796e-05	0.00104037	STC	K18346|1|3.3e-54|209.0|paen:P40081_20085|vancomycin resistance protein VanW
K18119	1.08834e-06	3.54162e-06	4.51243e-05	0.00104037	STC	K18119|1|4.4e-41|166.0|cdc:CD196_2185|succinate-semialdehyde dehydrogenase [EC:1.2.1.76]
K16843	3.71918e-07	9.09508e-07	4.89232e-05	0.00110946	STC	K16843|1|1.2e-26|118.0|afw:Anae109_2506|(S)-sulfolactate dehydrogenase [EC:1.1.1.310]
K03471	3.42451e-07	2.66863e-06	4.96364e-05	0.00111952	STC	K03471|1|8.2e-17|85.0|min:Minf_1354|ribonuclease HIII [EC:3.1.26.4]
K00004	1.76392e-07	9.21782e-07	5.03734e-05	0.00112392	STC	K00004|1|4.1e-152|534.0|scf:Spaf_1654|(R,R)-butanediol dehydrogenase / meso-butanediol dehydrogenase / diacetyl reductase [EC:1.1.1.4 1.1.1.- 1.1.1.303]
K10242	1.75618e-08	1.92655e-07	5.39026e-05	0.00119623	STC	K10242|1|1.6e-53|207.0|tco:Theco_3349|cellobiose transport system permease protein
K01026	8.84532e-06	1.35564e-05	5.73518e-05	0.00125268	STC	K01026|1|1.5e-111|400.0|bip:Bint_2795|propionate CoA-transferase [EC:2.8.3.1]
K06295	1.56389e-05	2.93749e-05	5.73518e-05	0.00125268	STC	K06295|1|1.5e-268|921.0|fpa:FPR_31190|spore germination protein KA
K07738	9.03903e-05	0.000141855	5.93627e-05	0.0012831	STC	K07738|1|8.0e-66|248.0|csh:Closa_2334|transcriptional repressor NrdR
K00537	4.90104e-05	6.96653e-05	6.14403e-05	0.00128776	STC	K00537|1|2.3e-46|183.0|bprs:CK3_20960|arsenate reductase [EC:1.20.4.1]
K00627	8.29904e-06	1.77739e-05	6.14403e-05	0.00128776	STC	K00627|1|2.2e-23|107.0|cso:CLS_16220|pyruvate dehydrogenase E2 component (dihydrolipoamide acetyltransferase) [EC:2.3.1.12]
K15582	6.79063e-05	0.000109372	6.14403e-05	0.00128776	STC	K15582|1|2.7e-170|595.0|amu:Amuc_0143|oligopeptide transport system permease protein
K07658	9.16331e-05	0.000139764	6.35865e-05	0.00130636	STC	K07658|1|3.8e-40|162.0|rum:CK1_38270|two-component system, OmpR family, alkaline phosphatase synthesis response regulator PhoP
K00184	2.25271e-06	5.5325e-06	6.55488e-05	0.00131925	STC	K00184|1|5.8e-58|222.0|dvg:Deval_1186|prokaryotic molybdopterin-containing oxidoreductase family, iron-sulfur binding subunit
K16153	3.34617e-06	1.97121e-05	6.57581e-05	0.00131925	STC	K16153|1|4.1e-222|767.0|afd:Alfi_1237|glycogen phosphorylase/synthase [EC:2.4.1.1 2.4.1.11]
K16785	0.000148917	0.000250813	6.58036e-05	0.00131925	STC	K16785|1|3.0e-80|296.0|afn:Acfer_2045|energy-coupling factor transport system permease protein
K07442	1.12173e-06	3.48778e-06	6.79998e-05	0.0013521	STC	K07442|1|1.2e-96|350.0|dds:Ddes_1919|tRNA (adenine57-N1/adenine58-N1)-methyltransferase catalytic subunit [EC:2.1.1.219 2.1.1.220]
K07729	5.87102e-05	9.30999e-05	6.80938e-05	0.0013521	STC	K07729|1|2.3e-27|120.0|fpa:FPR_11140|putative transcriptional regulator
K09123	3.5804e-06	1.27116e-05	7.03624e-05	0.00138581	STC	K09123|1|9.8e-109|390.0|bpb:bpr_I1535|uncharacterized protein
K02025	0.000191373	0.000312749	7.29022e-05	0.00141376	STC	K02025|1|3.5e-98|355.0|csh:Closa_1786|multiple sugar transport system permease protein
K12137	4.28828e-06	9.38615e-06	7.29022e-05	0.00141376	STC	K12137|1|6.6e-57|218.0|ova:OBV_18790|hydrogenase-4 component B [EC:1.-.-.-]
K07768	9.33163e-07	2.91463e-06	7.80305e-05	0.00150617	STC	K07768|1|2.9e-21|100.0|rdn:HMPREF0733_11264|two-component system, OmpR family, sensor histidine kinase SenX3 [EC:2.7.13.3]
K01972	0.000229378	0.000269533	8.34986e-05	0.00160425	STC	K01972|1|7.5e-179|623.0|pdn:HMPREF9137_1136|DNA ligase (NAD+) [EC:6.5.1.2]
K00294	5.60709e-06	9.88473e-06	8.63665e-05	0.00163663	STC	K00294|1|1.9e-88|323.0|pdi:BDI_2252|1-pyrroline-5-carboxylate dehydrogenase [EC:1.2.1.88]
K02033	0.000112907	0.000166555	8.63665e-05	0.00163663	STC	K02033|1|1.2e-81|300.0|ova:OBV_12460|peptide/nickel transport system permease protein
K07112	1.79424e-05	2.81299e-05	8.63665e-05	0.00163663	STC	K07112|1|2.3e-112|402.0|trm:JO41_05195|uncharacterized protein
K13829	5.46741e-07	2.98034e-06	9.21756e-05	0.00171925	STC	K13829|1|3.7e-36|149.0|gox:GOX1788|shikimate kinase / 3-dehydroquinate synthase [EC:2.7.1.71 4.2.3.4]
K02027	0.000119376	0.00018151	9.2384e-05	0.00171925	STC	K02027|1|9.2e-14|75.0|csd:Clst_2141|multiple sugar transport system substrate-binding protein
K07646	0.00023948	0.000275702	9.55392e-05	0.00176217	STC	K07646|1|2.6e-200|694.0|bxy:BXY_09400|two-component system, OmpR family, sensor histidine kinase KdpD [EC:2.7.13.3]
K13049	1.09772e-05	2.82741e-05	9.55392e-05	0.00176217	STC	K13049|1|2.0e-62|236.0|cpy:Cphy_3615|carboxypeptidase PM20D1 [EC:3.4.17.-]
K01266	8.56876e-06	1.40737e-05	9.87959e-05	0.00180618	STC	K01266|1|9.5e-18|88.0|pys:Py04_0152|D-aminopeptidase [EC:3.4.11.19]
K01487	1.83775e-05	2.88539e-05	0.000102157	0.00182738	STC	K01487|1|6.3e-121|431.0|vpr:Vpar_0512|guanine deaminase [EC:3.5.4.3]
K01990	0.00112504	0.00143129	0.000102157	0.00182738	STC	K01990|1|1.0e-97|354.0|cpi:Cpin_3051|ABC-2 type transport system ATP-binding protein
K09793	1.90604e-05	4.07673e-05	0.000102157	0.00182738	STC	K09793|1|4.3e-90|328.0|bth:BT_0337|uncharacterized protein
K08372	2.30721e-06	5.27835e-06	0.000105557	0.00187329	STC	K08372|1|1.4e-48|190.0|bbrc:B7019_0084|putative serine protease PepD [EC:3.4.21.-]
K07260	6.06904e-05	0.000105039	0.000109206	0.00190423	STC	K07260|1|1.2e-130|463.0|eel:EUBELI_20581|D-alanyl-D-alanine carboxypeptidase [EC:3.4.16.4]
K07335	9.26422e-05	0.000129531	0.000109206	0.00190423	STC	K07335|1|1.6e-223|772.0|rix:RO1_11230|basic membrane protein A and related proteins
K01273	3.76338e-05	5.3987e-05	0.000112901	0.00194414	STC	K01273|1|2.8e-68|256.0|bprs:CK3_08860|membrane dipeptidase [EC:3.4.13.19]
K02469	0.000311733	0.000367078	0.000112901	0.00194414	STC	K02469|1|2.0e-285|977.0|efa:EF0006|DNA gyrase subunit A [EC:5.99.1.3]
K03657	0.000448243	0.000518103	0.000112901	0.00194414	STC	K03657|1|5.3e-48|189.0|fpr:FP2_05290|DNA helicase II / ATP-dependent DNA helicase PcrA [EC:3.6.4.12]
K01474	7.88962e-07	1.81622e-06	0.000115058	0.0019731	STC	K01474|1|1.4e-105|380.0|dgi:Desgi_2809|N-methylhydantoinase B [EC:3.5.2.14]
K03186	2.28434e-05	3.79237e-05	0.000116713	0.00199324	STC	K03186|1|1.9e-109|393.0|kpa:KPNJ1_01144|flavin prenyltransferase [EC:2.5.1.129]
K07171	0.000191802	0.000280222	0.000124704	0.00210374	STC	K07171|1|3.8e-23|106.0|rus:RBI_II00566|mRNA interferase MazF [EC:3.1.-.-]
K00283	1.17974e-05	2.47189e-05	0.000133208	0.00219371	STC	K00283|1|2.9e-142|502.0|pmz:HMPREF0659_A6709|glycine dehydrogenase subunit 2 [EC:1.4.4.2]
K05364	9.55133e-06	1.6459e-05	0.000133208	0.00219371	STC	K05364|1|4.6e-132|468.0|ols:Olsu_1757|peptidoglycan glycosyltransferase [EC:2.4.1.129]
K00185	2.15701e-06	5.36305e-06	0.000137488	0.00223164	STC	K00185|1|6.5e-55|211.0|amu:Amuc_1872|prokaryotic molybdopterin-containing oxidoreductase family, membrane subunit
K03216	9.81628e-05	0.000147331	0.000137663	0.00223164	STC	K03216|1|4.2e-86|315.0|csh:Closa_0355|tRNA (cytidine/uridine-2'-O-)-methyltransferase [EC:2.1.1.207]
K01486	4.612e-05	7.56657e-05	0.000142257	0.00229715	STC	K01486|1|3.0e-59|226.0|awo:Awo_c23100|adenine deaminase [EC:3.5.4.2]
K00968	6.99085e-06	1.44308e-05	0.000146996	0.00234628	STC	K00968|1|5.1e-59|225.0|ere:EUBREC_2650|choline-phosphate cytidylyltransferase [EC:2.7.7.15]
K07042	8.63288e-05	0.000128839	0.000146996	0.00234628	STC	K07042|1|1.5e-62|237.0|csh:Closa_2068|probable rRNA maturation factor
K08591	8.46904e-05	0.000120128	0.000151883	0.00239663	STC	K08591|1|4.4e-24|109.0|ain:Acin_1165|glycerol-3-phosphate acyltransferase PlsY [EC:2.3.1.15]
K04835	4.86439e-07	2.54866e-06	0.000156374	0.00245747	STC	K04835|1|9.9e-75|277.0|tpi:TREPR_1304|methylaspartate ammonia-lyase [EC:4.3.1.2]
K02584	8.82001e-07	3.2942e-06	0.000161555	0.00251043	STC	K02584|1|6.1e-100|361.0|stq:Spith_0836|Nif-specific regulatory protein
K00384	0.000303178	0.000346911	0.000173002	0.00262989	STC	K00384|1|1.0e-186|649.0|ecas:ECBG_01772|thioredoxin reductase (NADPH) [EC:1.8.1.9]
K07652	5.8087e-06	1.28068e-05	0.000173002	0.00262989	STC	K07652|1|0.0e+00|1193.0|ecas:ECBG_00144|two-component system, OmpR family, sensor histidine kinase VicK [EC:2.7.13.3]
K00966	3.26915e-06	8.86925e-06	0.000178654	0.00269672	STC	K00966|1|2.7e-30|130.0|puf:UFO1_1096|mannose-1-phosphate guanylyltransferase [EC:2.7.7.13]
K00020	3.56614e-07	1.62893e-06	0.000183938	0.00273559	STC	K00020|1|4.0e-27|119.0|lhl:LBHH_0963|3-hydroxyisobutyrate dehydrogenase [EC:1.1.1.31]
K02654	3.82936e-05	5.83827e-05	0.00018457	0.00273559	STC	K02654|1|4.4e-22|102.0|mas:Mahau_1134|leader peptidase (prepilin peptidase) / N-methyltransferase [EC:3.4.23.43 2.1.1.-]
K03892	2.74348e-05	4.41069e-05	0.00018457	0.00273559	STC	K03892|1|3.2e-35|146.0|koe:A225_4885|ArsR family transcriptional regulator
K04094	3.26432e-05	5.50178e-05	0.00018457	0.00273559	STC	K04094|1|1.9e-54|210.0|lia:JL58_06655|methylenetetrahydrofolate--tRNA-(uracil-5-)-methyltransferase [EC:2.1.1.74]
K07099	3.04993e-05	5.15776e-05	0.00018457	0.00273559	STC	K07099|1|1.6e-53|207.0|vpr:Vpar_1662|uncharacterized protein
K13059	3.4772e-07	1.13041e-06	0.000185359	0.0027375	STC	K13059|1|1.5e-22|104.0|blb:BBMN68_1674|N-acetylhexosamine 1-kinase [EC:2.7.1.162]
K05396	4.50469e-06	9.11498e-06	0.000190622	0.00279535	STC	K05396|1|8.5e-38|155.0|ova:OBV_06350|D-cysteine desulfhydrase [EC:4.4.1.15]
K17716	4.98142e-05	9.18853e-05	0.000196861	0.00287667	STC	K17716|1|8.6e-197|683.0|bhl:Bache_2242|UDP-glucose 4-epimerase [EC:5.1.3.2]
K00641	3.00245e-06	1.20794e-05	0.000199931	0.00291128	STC	K00641|1|6.9e-133|471.0|hpr:PARA_14720|homoserine O-acetyltransferase [EC:2.3.1.31]
K01269	2.185e-05	3.61375e-05	0.000203292	0.00291924	STC	K01269|1|2.0e-94|343.0|fnu:FN0999|aminopeptidase [EC:3.4.11.-]
K03702	0.000239159	0.000271563	0.000203292	0.00291924	STC	K03702|1|1.3e-59|227.0|rsn:RSPO_c02358|excinuclease ABC subunit B
K16927	6.65037e-06	1.45851e-05	0.000203292	0.00291924	STC	K16927|1|2.2e-36|150.0|pod:PODO_03865|energy-coupling factor transport system substrate-specific component
K00332	0	1.42457e-07	0.000205466	0.00294028	STC	K00332|1|8.4e-19|92.0|caa:Caka_2569|NADH-quinone oxidoreductase subunit C [EC:1.6.5.3]
K18122	3.78588e-06	6.68939e-06	0.000209919	0.00299369	STC	K18122|1|1.1e-120|430.0|cbe:Cbei_2103|4-hydroxybutyrate CoA-transferase [EC:2.8.3.-]
K00872	2.69196e-05	3.98515e-05	0.000216749	0.00305955	STC	K00872|1|1.9e-179|625.0|cko:CKO_03384|homoserine kinase [EC:2.7.1.39]
K02653	3.23126e-05	5.21495e-05	0.000216749	0.00305955	STC	K02653|1|1.8e-27|120.0|saal:L336_0325|type IV pilus assembly protein PilC
K04072	4.1383e-05	6.22167e-05	0.000216749	0.00305955	STC	K04072|1|2.8e-102|369.0|lsj:LSJ_2149c|acetaldehyde dehydrogenase / alcohol dehydrogenase [EC:1.2.1.10 1.1.1.1]
K03856	6.04263e-05	8.54786e-05	0.000223787	0.00313755	STC	K03856|1|1.0e-133|473.0|cbn:CbC4_2363|3-deoxy-7-phosphoheptulonate synthase [EC:2.5.1.54]
K01667	4.36962e-05	8.88719e-05	0.000231039	0.00320673	STC	K01667|1|8.3e-36|148.0|tte:TTE1602|tryptophanase [EC:4.1.99.1]
K09703	1.70296e-06	4.75748e-06	0.000231039	0.00320673	STC	K09703|1|4.3e-20|96.0|str:Sterm_2687|uncharacterized protein
K10118	0.000125969	0.000194236	0.000231039	0.00320673	STC	K10118|1|6.9e-99|358.0|rbr:RBR_18960|raffinose/stachyose/melibiose transport system permease protein
K09740	1.27555e-06	3.68302e-06	0.000232147	0.00321137	STC	K09740|1|5.5e-16|82.0|dor:Desor_0449|uncharacterized protein
K01271	1.38469e-05	2.05756e-05	0.000238511	0.00328844	STC	K01271|1|2.1e-174|608.0|cby:CLM_2245|Xaa-Pro dipeptidase [EC:3.4.13.9]
K08722	3.84254e-05	6.25802e-05	0.00024621	0.00335007	STC	K08722|1|2.3e-78|289.0|rbr:RBR_11050|5'-deoxynucleotidase [EC:3.1.3.89]
K10823	7.46489e-05	0.000122943	0.00024621	0.00335007	STC	K10823|1|1.3e-91|333.0|cct:CC1_24180|oligopeptide transport system ATP-binding protein
K17810	3.46832e-06	7.27728e-06	0.00024621	0.00335007	STC	K17810|1|1.2e-68|257.0|cct:CC1_14460|D-aspartate ligase [EC:6.3.1.12]
K00003	0.000108487	0.00017806	0.000254141	0.0034243	STC	K00003|1|5.9e-96|348.0|tin:Tint_2112|homoserine dehydrogenase [EC:1.1.1.3]
K01439	4.27705e-05	6.74693e-05	0.000254141	0.0034243	STC	K01439|1|3.8e-161|564.0|csh:Closa_0672|succinyl-diaminopimelate desuccinylase [EC:3.5.1.18]
K00333	0	4.76169e-07	0.0002707	0.00360102	STC	K00333|1|9.2e-118|420.0|caa:Caka_2570|NADH-quinone oxidoreductase subunit D [EC:1.6.5.3]
K11784	5.32647e-06	1.68699e-05	0.000275848	0.0036574	STC	K11784|1|4.0e-27|119.0|tid:Thein_1033|cyclic dehypoxanthinyl futalosine synthase [EC:1.21.98.1]
K01846	8.7374e-07	5.44573e-06	0.000279072	0.00366928	STC	K01846|1|1.4e-48|190.0|mbj:KQ51_00876|methylaspartate mutase sigma subunit [EC:5.4.99.1]
K07045	3.85418e-05	5.37123e-05	0.000279396	0.00366928	STC	K07045|1|1.8e-50|197.0|bth:BT_3615|uncharacterized protein
K09988	9.25612e-06	1.64552e-05	0.000279396	0.00366928	STC	K09988|1|3.4e-111|398.0|ova:OBV_26850|uncharacterized protein
K01060	2.26904e-06	5.66523e-06	0.000288324	0.0037392	STC	K01060|1|1.4e-16|84.0|clb:Clo1100_0219|cephalosporin-C deacetylase [EC:3.1.1.41]
K13292	8.35915e-05	0.000114491	0.000288324	0.0037392	STC	K13292|1|2.8e-102|369.0|fpa:FPR_21120|phosphatidylglycerol:prolipoprotein diacylglycerol transferase [EC:2.-.-.-]
K09779	2.32795e-05	3.66111e-05	0.000297519	0.00382261	STC	K09779|1|1.4e-33|141.0|rim:ROI_23010|uncharacterized protein
K03722	3.31453e-05	4.98859e-05	0.000326779	0.00414719	STC	K03722|1|1.3e-229|792.0|cgo:Corgl_1793|ATP-dependent DNA helicase DinG [EC:3.6.4.12]
K07009	1.59028e-05	2.61332e-05	0.000326779	0.00414719	STC	K07009|1|2.9e-55|213.0|rum:CK1_33300|uncharacterized protein
K07503	5.32392e-07	2.93796e-06	0.000336312	0.00421395	STC	K07503|1|1.1e-128|456.0|mst:Msp_0157|endonuclease [EC:3.1.-.-]
K10241	3.06468e-08	2.57303e-07	0.000337	0.00421395	STC	K10241|1|2.9e-74|276.0|sbu:SpiBuddy_0342|cellobiose transport system permease protein
K01322	1.43662e-05	3.64322e-05	0.000337097	0.00421395	STC	K01322|1|0.0e+00|1273.0|bxy:BXY_12870|prolyl oligopeptidase [EC:3.4.21.26]
K10119	0.00013275	0.000195994	0.000337116	0.00421395	STC	K10119|1|9.1e-99|357.0|ols:Olsu_1484|raffinose/stachyose/melibiose transport system permease protein
K10005	5.5646e-07	2.63814e-06	0.000344539	0.0042447	STC	K10005|1|2.9e-159|558.0|blb:BBMN68_62|glutamate transport system substrate-binding protein
K01560	8.76366e-06	1.27317e-05	0.000347758	0.0042447	STC	K01560|1|2.2e-36|150.0|rsm:CMR15_mp10622|2-haloacid dehalogenase [EC:3.8.1.2]
K06399	5.81456e-05	8.55679e-05	0.000347758	0.0042447	STC	K06399|1|9.5e-18|88.0|asb:RATSFB_0556|stage IV sporulation protein B [EC:3.4.21.116]
K15581	7.03862e-05	0.000107105	0.000347758	0.0042447	STC	K15581|1|5.3e-46|182.0|tped:TPE_2091|oligopeptide transport system permease protein
K09992	0	3.28704e-07	0.00035582	0.00431497	STC	K09992|1|3.7e-72|269.0|paef:R50345_13975|uncharacterized protein
K00298	2.43416e-08	1.89474e-07	0.000356371	0.00431497	STC	K00298|1|2.0e-26|117.0|wvi:Weevi_0958|N5-(carboxyethyl)ornithine synthase [EC:1.5.1.24]
K09153	2.10679e-06	4.91918e-06	0.000358694	0.00431497	STC	K09153|1|3.3e-39|159.0|csh:Closa_3819|uncharacterized protein
K07699	8.14561e-05	0.000132192	0.000358715	0.00431497	STC	K07699|1|1.8e-48|190.0|cth:Cthe_0812|two-component system, response regulator, stage 0 sporulation protein A
K04748	5.76154e-07	2.03712e-06	0.000361778	0.00433924	STC	K04748|1|9.2e-118|420.0|osp:Odosp_1057|nitric oxide reductase NorQ protein
K03581	0.000124708	0.000183759	0.000369993	0.00441227	STC	K03581|1|2.5e-88|323.0|rch:RUM_19510|exodeoxyribonuclease V alpha subunit [EC:3.1.11.5]
K05985	3.28796e-05	5.19797e-05	0.000369993	0.00441227	STC	K05985|1|1.3e-21|101.0|gwc:GWCH70_0036|ribonuclease M5 [EC:3.1.26.8]
K18345	6.40352e-06	1.24017e-05	0.000381602	0.00452471	STC	K18345|1|7.5e-22|102.0|lsp:Bsph_2139|two-component system, OmpR family, sensor histidine kinase VanS [EC:2.7.13.3]
K13990	7.23438e-06	2.33459e-05	0.000390944	0.00460067	STC	K13990|1|0.0e+00|1098.0|ash:AL1_04570|glutamate formiminotransferase / formiminotetrahydrofolate cyclodeaminase [EC:2.1.2.5 4.3.1.4]
K01507	3.47767e-05	5.68403e-05	0.000393551	0.00460067	STC	K01507|1|6.6e-40|162.0|clj:CLJU_c05760|inorganic pyrophosphatase [EC:3.6.1.1]
K02434	6.35125e-05	8.59783e-05	0.000393551	0.00460067	STC	K02434|1|8.1e-119|424.0|rho:RHOM_10060|aspartyl-tRNA(Asn)/glutamyl-tRNA(Gln) amidotransferase subunit B [EC:6.3.5.6 6.3.5.7]
K06714	2.5821e-06	5.7902e-06	0.000393551	0.00460067	STC	K06714|1|1.9e-35|147.0|tte:TTE0717|arginine utilization regulatory protein
K13529	2.35247e-07	2.39195e-06	0.000403518	0.00466558	STC	K13529|1|7.2e-86|314.0|aoe:Clos_0146|AraC family transcriptional regulator, regulatory protein of adaptative response / DNA-3-methyladenine glycosylase II [EC:3.2.2.21]
K00620	8.19542e-05	0.000114328	0.000405849	0.00466558	STC	K00620|1|1.6e-49|194.0|mpc:Mar181_1464|glutamate N-acetyltransferase / amino-acid N-acetyltransferase [EC:2.3.1.35 2.3.1.1]
K02825	1.4211e-05	3.02977e-05	0.000405849	0.00466558	STC	K02825|1|3.7e-89|325.0|lfe:LAF_0046|pyrimidine operon attenuation protein / uracil phosphoribosyltransferase [EC:2.4.2.9]
K03724	4.66685e-06	7.8719e-06	0.000405849	0.00466558	STC	K03724|1|9.0e-220|759.0|afn:Acfer_0797|ATP-dependent helicase Lhr and Lhr-like helicase [EC:3.6.4.-]
K10441	5.99022e-05	8.4545e-05	0.000405849	0.00466558	STC	K10441|1|3.9e-93|338.0|rob:CK5_19070|ribose transport system ATP-binding protein [EC:3.6.3.17]
K18344	7.64196e-06	1.09534e-05	0.000405849	0.00466558	STC	K18344|1|1.0e-23|108.0|cbi:CLJ_B2174|two-component system, OmpR family, response regulator VanR
K07276	0	2.42994e-07	0.000411417	0.00471652	STC	K07276|1|1.4e-175|612.0|amu:Amuc_0441|uncharacterized protein
K01640	2.57648e-06	7.57647e-06	0.000418413	0.00475834	STC	K01640|1|5.2e-27|119.0|pfn:HZ99_24810|hydroxymethylglutaryl-CoA lyase [EC:4.1.3.4]
K05847	1.02844e-05	1.68382e-05	0.000418505	0.00475834	STC	K05847|1|1.1e-22|104.0|ipo:Ilyop_1733|osmoprotectant transport system ATP-binding protein
K07032	2.33532e-07	2.00266e-06	0.000421581	0.00478022	STC	K07032|1|6.0e-28|122.0|amu:Amuc_1878|uncharacterized protein
K01090	2.82257e-05	5.58596e-05	0.000431529	0.00485324	STC	K01090|1|4.9e-142|501.0|eck:EC55989_1379|protein phosphatase [EC:3.1.3.16]
K11690	4.20469e-05	5.94543e-05	0.000431529	0.00485324	STC	K11690|1|3.3e-54|209.0|aco:Amico_1749|C4-dicarboxylate transporter, DctM subunit
K08282	4.28748e-08	7.04274e-07	0.000436582	0.0048968	STC	K08282|1|2.8e-51|199.0|dds:Ddes_1539|non-specific serine/threonine protein kinase [EC:2.7.11.1]
K13640	9.51744e-07	3.56557e-06	0.000442033	0.00494458	STC	K13640|1|2.7e-49|193.0|cgo:Corgl_0139|MerR family transcriptional regulator, heat shock protein HspR
K03179	9.95949e-06	2.7966e-05	0.00044493	0.0049503	STC	K03179|1|1.4e-29|127.0|tye:THEYE_A1214|4-hydroxybenzoate polyprenyltransferase [EC:2.5.1.39]
K04083	8.10249e-05	0.000120628	0.00044493	0.0049503	STC	K04083|1|2.7e-170|595.0|kpe:KPK_0344|molecular chaperone Hsp33
K03735	4.72644e-06	8.93884e-06	0.000458719	0.00503621	STC	K03735|1|1.7e-72|270.0|cpy:Cphy_2646|ethanolamine ammonia-lyase large subunit [EC:4.3.1.7]
K04070	6.61917e-05	9.96252e-05	0.000458719	0.00503621	STC	K04070|1|2.3e-61|233.0|tmt:Tmath_1576|putative pyruvate formate lyase activating enzyme [EC:1.97.1.4]
K06398	5.64349e-05	8.91593e-05	0.000458719	0.00503621	STC	K06398|1|1.9e-39|160.0|csh:Closa_2078|stage IV sporulation protein A
K16052	1.78451e-05	2.48552e-05	0.000458719	0.00503621	STC	K16052|1|1.1e-192|669.0|fpa:FPR_27960|MscS family membrane protein
K17218	3.19558e-06	5.60085e-06	0.000472397	0.00511084	STC	K17218|1|3.1e-222|767.0|dds:Ddes_1846|sulfide:quinone oxidoreductase [EC:1.8.5.4]
K10549	5.1123e-07	1.86206e-06	0.000472881	0.00511084	STC	K10549|1|6.9e-29|125.0|str:Sterm_3044|D-allose transport system substrate-binding protein
K02037	0.000195864	0.000224599	0.000472907	0.00511084	STC	K02037|1|2.8e-85|312.0|csh:Closa_0367|phosphate transport system permease protein
K13927	3.18844e-06	7.33624e-06	0.000472907	0.00511084	STC	K13927|1|5.4e-241|830.0|fpr:FP2_21240|holo-ACP synthase / triphosphoribosyl-dephospho-CoA synthase [EC:2.7.7.61 2.4.2.52]
K10006	8.28645e-07	2.33015e-06	0.000483198	0.0052085	STC	K10006|1|1.1e-118|423.0|blb:BBMN68_63|glutamate transport system permease protein
K06045	0	1.15876e-07	0.000493702	0.00529422	STC	K06045|1|5.8e-41|165.0|ttu:TERTU_3240|squalene-hopene/tetraprenyl-beta-curcumene cyclase [EC:5.4.99.17 4.2.1.129]
K02041	1.33861e-05	2.68645e-05	0.000502517	0.00536104	STC	K02041|1|7.4e-107|384.0|rho:RHOM_15965|phosphonate transport system ATP-binding protein [EC:3.6.3.28]
K14540	7.05356e-05	0.000104047	0.000502517	0.00536104	STC	K14540|1|2.7e-32|136.0|mbj:KQ51_00059|ribosome biogenesis GTPase A
K01571	7.70931e-05	0.000114849	0.000517962	0.00551165	STC	K01571|1|9.3e-241|829.0|med:MELS_0064|oxaloacetate decarboxylase, alpha subunit [EC:4.1.1.3]
K10007	7.4431e-07	2.66902e-06	0.000532266	0.00560879	STC	K10007|1|9.0e-46|181.0|ols:Olsu_1491|glutamate transport system permease protein
K02433	6.53037e-05	9.31008e-05	0.000533849	0.00560879	STC	K02433|1|3.8e-55|212.0|mpf:MPUT_0624|aspartyl-tRNA(Asn)/glutamyl-tRNA(Gln) amidotransferase subunit A [EC:6.3.5.6 6.3.5.7]
K03736	4.44272e-06	7.94804e-06	0.000533849	0.00560879	STC	K03736|1|5.9e-43|172.0|has:Halsa_2080|ethanolamine ammonia-lyase small subunit [EC:4.3.1.7]
K11782	9.15074e-06	2.44949e-05	0.00054383	0.00569923	STC	K11782|1|1.3e-19|94.0|afd:Alfi_1417|chorismate dehydratase [EC:4.2.1.151]
K07742	5.38789e-05	8.5911e-05	0.000566993	0.00589729	STC	K07742|1|4.5e-26|116.0|ova:OBV_40410|uncharacterized protein
K01697	7.43457e-07	2.09109e-06	0.000583206	0.00601672	STC	K01697|1|1.6e-102|370.0|koe:A225_5008|cystathionine beta-synthase [EC:4.2.1.22]
K06379	6.90843e-05	0.000103497	0.000584274	0.00601672	STC	K06379|1|6.8e-44|175.0|ova:OBV_29190|stage II sporulation protein AB (anti-sigma F factor) [EC:2.7.11.1]
K02022	7.01249e-07	4.98759e-06	0.000589711	0.00602045	STC	K02022|1|4.3e-20|96.0|pdi:BDI_2939|HlyD family secretion protein
K10008	9.22695e-07	2.13177e-06	0.000600292	0.00602045	STC	K10008|1|1.4e-52|204.0|badl:BADO_0592|glutamate transport system ATP-binding protein [EC:3.6.3.-]
K05571	1.12656e-07	7.60216e-07	0.000601707	0.00602045	STC	K05571|1|1.6e-32|137.0|ova:OBV_18720|multicomponent Na+:H+ antiporter subunit G
K00336	4.44501e-05	7.81515e-05	0.000602045	0.00602045	STC	K00336|1|5.0e-127|451.0|tpx:Turpa_2747|NADH-quinone oxidoreductase subunit G [EC:1.6.5.3]
K01191	8.16761e-05	0.00011319	0.000602045	0.00602045	STC	K01191|1|6.3e-51|198.0|bth:BT_3774|alpha-mannosidase [EC:3.2.1.24]
K02044	1.32749e-05	2.1305e-05	0.000602045	0.00602045	STC	K02044|1|3.2e-192|668.0|ecg:E2348C_4433|phosphonate transport system substrate-binding protein
K07023	6.42441e-05	9.0969e-05	0.000602045	0.00602045	STC	K07023|1|9.2e-84|307.0|rto:RTO_23400|putative hydrolases of HD superfamily
K07284	8.37025e-05	0.000122037	0.000602045	0.00602045	STC	K07284|1|3.1e-46|183.0|seq:SZO_11490|sortase A [EC:3.4.22.70]
K07571	2.88453e-05	4.3987e-05	0.000602045	0.00602045	STC	K07571|1|3.2e-18|90.0|dca:Desca_0109|S1 RNA binding domain protein
K14138	5.76818e-06	1.04879e-05	0.000602045	0.00602045	STC	K14138|1|7.6e-41|165.0|cst:CLOST_1171|acetyl-CoA synthase [EC:2.3.1.169]
K03932	3.78647e-06	9.31458e-06	0.000605897	0.00604441	STC	K03932|1|1.1e-179|626.0|afd:Alfi_1153|polyhydroxybutyrate depolymerase
K06406	6.81837e-05	9.32612e-05	0.000620318	0.00615866	STC	K06406|1|1.5e-60|230.0|rch:RUM_03340|stage V sporulation protein AD
K14088	1.26662e-06	2.66042e-06	0.000638974	0.00631498	STC	K14088|1|9.0e-63|238.0|bfi:CIY_24640|ech hydrogenase subunit C
K01693	6.15311e-05	9.02254e-05	0.000639106	0.00631498	STC	K01693|1|1.1e-71|267.0|ral:Rumal_2116|imidazoleglycerol-phosphate dehydratase [EC:4.2.1.19]
K16793	0	1.15163e-07	0.000651443	0.00641421	STC	K16793|1|5.9e-79|291.0|msi:Msm_0847|methanogen homoaconitase small subunit [EC:4.2.1.114]
K01777	1.4395e-06	2.95345e-06	0.000658422	0.00641421	STC	K01777|1|1.2e-30|131.0|tai:Taci_0460|proline racemase [EC:5.1.1.4]
K01779	1.85876e-05	2.73195e-05	0.000658422	0.00641421	STC	K01779|1|1.1e-37|154.0|cpas:Clopa_0325|aspartate racemase [EC:5.1.1.13]
K02011	4.69416e-05	7.11532e-05	0.000658422	0.00641421	STC	K02011|1|8.5e-55|211.0|snb:SP670_2011|iron(III) transport system permease protein
K06183	7.09528e-05	0.000109037	0.000658422	0.00641421	STC	K06183|1|6.1e-66|248.0|med:MELS_1002|16S rRNA pseudouridine516 synthase [EC:5.4.99.19]
K14170	7.32992e-05	0.000100847	0.000658422	0.00641421	STC	K14170|1|2.3e-46|183.0|med:MELS_0279|chorismate mutase / prephenate dehydratase [EC:5.4.99.5 4.2.1.51]
K08972	9.88486e-07	3.36336e-06	0.000667085	0.00648338	STC	K08972|1|3.1e-65|246.0|bde:BDP_1017|putative membrane protein
K01449	3.26276e-05	5.05581e-05	0.00067828	0.00656145	STC	K01449|1|7.8e-45|178.0|cso:CLS_19770|N-acetylmuramoyl-L-alanine amidase [EC:3.5.1.28]
K04079	0.000257989	0.000281176	0.00067828	0.00656145	STC	K04079|1|1.7e-89|326.0|rbr:RBR_00190|molecular chaperone HtpG
K00809	1.98027e-07	1.6051e-06	0.000682079	0.00658285	STC	K00809|1|8.9e-114|407.0|cbc:CbuK_1537|deoxyhypusine synthase [EC:2.5.1.46]
K00183	9.84775e-08	3.81856e-07	0.000685831	0.00660371	STC	K00183|1|9.3e-33|138.0|shi:Shel_27730|prokaryotic molybdopterin-containing oxidoreductase family, molybdopterin binding subunit
K09118	1.15234e-06	3.8086e-06	0.000696704	0.00668105	STC	K09118|1|1.7e-25|114.0|cow:Calow_0554|uncharacterized protein
K06334	5.5676e-05	8.17703e-05	0.000698693	0.00668105	STC	K06334|1|3.3e-20|96.0|rch:RUM_00940|spore coat protein JC
K10907	9.18537e-05	0.000118614	0.000698693	0.00668105	STC	K10907|1|3.3e-73|272.0|rho:RHOM_01440|aminotransferase [EC:2.6.1.-]
K15527	6.18386e-07	1.66089e-06	0.000709401	0.00676785	STC	K15527|1|3.6e-83|305.0|afd:Alfi_3017|cysteate synthase [EC:2.5.1.76]
K00611	0.000104784	0.000149586	0.000719676	0.00685013	STC	K00611|1|1.0e-112|404.0|ain:Acin_2076|ornithine carbamoyltransferase [EC:2.1.3.3]
K09138	6.21978e-08	2.80518e-07	0.000731328	0.00694511	STC	K09138|1|2.3e-44|176.0|aeq:AEQU_2120|uncharacterized protein
K02072	6.89792e-05	9.83434e-05	0.000741244	0.00695964	STC	K02072|1|5.5e-122|434.0|bprs:CK3_31870|D-methionine transport system permease protein
K10563	3.51393e-05	5.95419e-05	0.000741244	0.00695964	STC	K10563|1|7.5e-22|102.0|euc:EC1_00370|formamidopyrimidine-DNA glycosylase [EC:3.2.2.23 4.2.99.18]
K11381	1.49956e-05	3.27598e-05	0.000741244	0.00695964	STC	K11381|1|2.1e-153|539.0|csd:Clst_0830|2-oxoisovalerate dehydrogenase E1 component [EC:1.2.4.4]
K02008	9.85953e-06	1.75127e-05	0.00076341	0.00711944	STC	K02008|1|7.0e-118|421.0|rob:CK5_00490|cobalt/nickel transport system permease protein
K03529	7.81429e-05	0.000108272	0.00076341	0.00711944	STC	K03529|1|3.0e-80|296.0|rto:RTO_17740|chromosome segregation protein
K04759	0.000394905	0.000461044	0.00076341	0.00711944	STC	K04759|1|1.4e-33|141.0|med:MELS_1470|ferrous iron transport protein B
K17242	3.60379e-07	7.77465e-07	0.000786151	0.00729908	STC	K17242|1|6.9e-29|125.0|bif:N288_23055|alpha-1,4-digalacturonate transport system permease protein
K15039	1.37337e-07	5.01611e-07	0.000794288	0.0073578	STC	K15039|1|5.9e-26|115.0|mse:Msed_1993|3-hydroxypropionate dehydrogenase (NADP+) [EC:1.1.1.298]
K07230	1.75776e-06	5.44989e-06	0.00082012	0.00756333	STC	K07230|1|7.5e-126|447.0|badl:BADO_0108|periplasmic iron binding protein
K03091	0.000344551	0.000537537	0.000833656	0.00760367	STC	K03091|1|1.8e-65|247.0|tap:GZ22_06425|RNA polymerase sporulation-specific sigma factor
K09974	1.32672e-05	2.35906e-05	0.000833656	0.00760367	STC	K09974|1|3.0e-59|226.0|bbrc:B7019_1160|uncharacterized protein
K10547	7.12892e-06	1.01237e-05	0.000833656	0.00760367	STC	K10547|1|1.3e-59|227.0|sgp:SpiGrapes_3063|putative multiple sugar transport system permease protein
K07776	6.27405e-07	2.88578e-06	0.000842424	0.00765002	STC	K07776|1|5.9e-43|172.0|paef:R50345_20105|two-component system, OmpR family, response regulator RegX3
K01250	3.76493e-06	6.89744e-06	0.000858373	0.00771049	STC	K01250|1|1.9e-69|260.0|cso:CLS_00630|pyrimidine-specific ribonucleoside hydrolase [EC:3.2.-.-]
K06196	4.16975e-06	7.64824e-06	0.000858373	0.00771049	STC	K06196|1|8.5e-38|155.0|awo:Awo_c05100|cytochrome c-type biogenesis protein
K09134	5.41377e-07	1.99908e-06	0.000858373	0.00771049	STC	K09134|1|4.6e-45|179.0|scd:Spica_2599|adenosyl-fluoride synthase [EC:2.5.1.63]
K00674	1.74511e-05	3.04427e-05	0.000883768	0.00783683	STC	K00674|1|5.4e-154|541.0|cfd:CFNIH1_10510|2,3,4,5-tetrahydropyridine-2-carboxylate N-succinyltransferase [EC:2.3.1.117]
K05878	2.15212e-05	3.60818e-05	0.000883768	0.00783683	STC	K05878|1|3.2e-88|322.0|bprl:CL2_21970|dihydroxyacetone kinase, N-terminal domain [EC:2.7.1.-]
K06024	7.30052e-05	0.000109846	0.000883768	0.00783683	STC	K06024|1|1.3e-76|284.0|ova:OBV_23530|segregation and condensation protein B
K15024	9.16827e-06	1.28435e-05	0.000883768	0.00783683	STC	K15024|1|5.4e-14|76.0|bmyc:DJ92_5366|putative phosphotransacetylase [EC:2.3.1.8]
K00335	3.63561e-05	6.07566e-05	0.000909858	0.0079856	STC	K00335|1|4.6e-47|185.0|cpy:Cphy_0088|NADH-quinone oxidoreductase subunit F [EC:1.6.5.3]
K05367	2.06886e-05	3.70259e-05	0.000909858	0.0079856	STC	K05367|1|1.9e-18|90.0|cyj:Cyan7822_1536|penicillin-binding protein 1C [EC:2.4.1.-]
K05845	1.2742e-05	2.03963e-05	0.000909858	0.0079856	STC	K05845|1|1.3e-165|579.0|cfd:CFNIH1_21915|osmoprotectant transport system substrate-binding protein
K17215	1.88836e-06	3.8284e-06	0.000909858	0.0079856	STC	K17215|1|7.1e-33|138.0|bha:BH2322|inositol transport system ATP-binding protein
K09859	8.86677e-07	2.28834e-06	0.000910165	0.0079856	STC	K09859|1|3.4e-94|342.0|osp:Odosp_2642|uncharacterized protein
K06407	5.34213e-05	7.62162e-05	0.000936661	0.00814915	STC	K06407|1|2.2e-38|157.0|ova:OBV_15570|stage V sporulation protein AE
K07137	0.000298641	0.000338395	0.000936661	0.00814915	STC	K07137|1|3.6e-242|834.0|fpr:FP2_09980|uncharacterized protein
K09807	4.5902e-05	7.16802e-05	0.000964193	0.00835366	STC	K09807|1|2.2e-38|157.0|fpr:FP2_13140|uncharacterized protein
K16905	5.2255e-08	3.22348e-07	0.000971845	0.00840241	STC	K16905|1|2.4e-16|83.0|cdc:CD196_3426|fluoroquinolone transport system permease protein
K11785	2.33579e-06	1.32998e-05	0.000982053	0.00847301	STC	K11785|1|4.1e-118|421.0|afd:Alfi_1278|1,4-dihydroxy-6-naphthoate synthase [EC:1.14.-.-]
K01247	1.60908e-05	2.74082e-05	0.000992474	0.0084923	STC	K01247|1|2.3e-165|578.0|kpi:D364_12845|DNA-3-methyladenine glycosylase II [EC:3.2.2.21]
K07586	2.04354e-06	5.96394e-06	0.000992474	0.0084923	STC	K07586|1|5.0e-40|162.0|lgr:LCGT_0757|uncharacterized protein
K02106	4.68125e-06	1.04416e-05	0.00102152	0.00868711	STC	K02106|1|2.7e-45|180.0|fnc:HMPREF0946_01606|short-chain fatty acids transporter
K04019	2.71162e-06	4.75298e-06	0.00102152	0.00868711	STC	K04019|1|3.9e-76|282.0|fus:HMPREF0409_01874|ethanolamine utilization protein EutA
K18206	2.74883e-07	2.60777e-06	0.00104056	0.00883095	STC	K18206|1|0.0e+00|3944.0|blb:BBMN68_1163|beta-L-arabinobiosidase [EC:3.2.1.187]
K02071	6.60404e-05	0.000100436	0.00105135	0.00886811	STC	K02071|1|5.3e-48|189.0|esr:ES1_10390|D-methionine transport system ATP-binding protein
K11991	8.52906e-05	0.00012195	0.00105135	0.00886811	STC	K11991|1|7.6e-58|221.0|pmz:HMPREF0659_A5434|tRNA(adenine34) deaminase [EC:3.5.4.33]
K01628	3.90591e-05	5.45326e-05	0.00108199	0.00908957	STC	K01628|1|4.3e-126|448.0|bprl:CL2_21990|L-fuculose-phosphate aldolase [EC:4.1.2.17]
K18350	1.92768e-05	3.58798e-05	0.00111345	0.00927873	STC	K18350|1|1.9e-20|97.0|ddh:Desde_1756|two-component system, OmpR family, sensor histidine kinase VanS [EC:2.7.13.3]
K03727	2.94906e-07	1.81103e-06	0.00112622	0.00936639	STC	K03727|1|1.0e-97|354.0|bbre:B12L_0949|ATP-dependent RNA helicase HelY [EC:3.6.4.-]
K13570	2.11656e-07	9.60728e-07	0.00113134	0.00939011	STC	K13570|1|2.7e-28|123.0|badl:BADO_0562|prokaryotic ubiquitin-like protein Pup
K01046	3.71598e-06	1.16357e-05	0.00117699	0.00972667	STC	K01046|1|1.8e-44|177.0|bde:BDP_0300|triacylglycerol lipase [EC:3.1.1.3]
K01409	0.000246613	0.000284148	0.00117892	0.00972667	STC	K01409|1|6.8e-80|294.0|rbr:RBR_10630|N6-L-threonylcarbamoyladenine synthase [EC:2.3.1.234]
K01426	4.49944e-06	1.00144e-05	0.00117892	0.00972667	STC	K01426|1|1.7e-95|346.0|ele:Elen_2995|amidase [EC:3.5.1.4]
K02279	7.50794e-06	1.44071e-05	0.00121297	0.00990913	STC	K02279|1|1.2e-64|244.0|cce:Ccel_2778|pilus assembly protein CpaB
K05020	6.59066e-07	1.79691e-06	0.00121297	0.00990913	STC	K05020|1|3.4e-26|116.0|pmq:PM3016_2508|glycine betaine transporter
K05825	2.2757e-05	3.19238e-05	0.00121297	0.00990913	STC	K05825|1|1.2e-104|377.0|rbr:RBR_04580|2-aminoadipate transaminase [EC:2.6.1.-]
K05896	7.09201e-05	0.00010549	0.00124793	0.0101349	STC	K05896|1|4.0e-27|119.0|elm:ELI_2515|segregation and condensation protein A
K07722	6.26758e-06	1.01585e-05	0.00124793	0.0101349	STC	K07722|1|2.1e-64|243.0|cro:ROD_43161|CopG family transcriptional regulator, nickel-responsive regulator
K10710	6.87653e-06	1.30385e-05	0.00124793	0.0101349	STC	K10710|1|2.2e-123|439.0|ols:Olsu_1405|fructoselysine 6-kinase [EC:2.7.1.-]
K12339	4.2658e-06	9.5397e-06	0.00128382	0.0103454	STC	K12339|1|1.2e-149|526.0|ash:AL1_31960|cysteine synthase B [EC:2.5.1.47]
K18234	6.2484e-05	0.00010196	0.00128382	0.0103454	STC	K18234|1|9.1e-99|357.0|bfs:BF9343_1452|virginiamycin A acetyltransferase [EC:2.3.1.-]
K03151	7.03992e-05	0.000101487	0.00132066	0.0105857	STC	K03151|1|2.7e-100|362.0|rus:RBI_I01672|thiamine biosynthesis protein ThiI
K13954	1.33202e-05	2.1608e-05	0.00132066	0.0105857	STC	K13954|1|1.5e-128|456.0|dvg:Deval_2226|alcohol dehydrogenase [EC:1.1.1.1]
K11312	1.44169e-07	1.28973e-06	0.0013213	0.0105857	STC	K11312|1|4.4e-24|109.0|cyj:Cyan7822_5253|cupin 2 domain-containing protein
K01151	0.000198201	0.000222149	0.00135847	0.0108209	STC	K01151|1|8.7e-42|168.0|tbo:Thebr_1108|deoxyribonuclease IV [EC:3.1.21.2]
K01607	9.76966e-05	0.000138271	0.00135847	0.0108209	STC	K01607|1|1.6e-34|144.0|dor:Desor_2580|4-carboxymuconolactone decarboxylase [EC:4.1.1.44]
K16784	5.16213e-07	2.15956e-06	0.00136405	0.0108445	STC	K16784|1|3.3e-143|505.0|bbp:BBPR_0681|biotin transport system ATP-binding protein [EC:3.6.3.-]
K01361	1.07289e-06	3.97334e-06	0.00137712	0.0109204	STC	K01361|1|2.9e-142|502.0|cpr:CPR_0968|lactocepin [EC:3.4.21.96]
K05352	3.71553e-06	7.06925e-06	0.00139601	0.0109204	STC	K05352|1|8.3e-53|204.0|ean:Eab7_0182|ribitol-5-phosphate 2-dehydrogenase [EC:1.1.1.137]
K07775	6.63366e-06	1.20347e-05	0.00139703	0.0109204	STC	K07775|1|3.2e-122|435.0|fpr:FP2_31390|two-component system, OmpR family, response regulator ResD
K00852	0.000103954	0.000135691	0.00139728	0.0109204	STC	K00852|1|1.6e-13|74.0|bok:DM82_1224|ribokinase [EC:2.7.1.15]
K08600	8.77302e-05	0.000139886	0.00139728	0.0109204	STC	K08600|1|1.8e-27|120.0|cso:CLS_06230|sortase B [EC:3.4.22.70]
K09747	9.62044e-05	0.000139929	0.00139728	0.0109204	STC	K09747|1|9.7e-20|95.0|paca:ID47_11170|uncharacterized protein
K16898	6.38174e-05	9.80172e-05	0.00139728	0.0109204	STC	K16898|1|1.3e-106|383.0|vpr:Vpar_1670|ATP-dependent helicase/nuclease subunit A [EC:3.1.-.- 3.6.4.12]
K02472	3.0204e-05	6.05979e-05	0.00143711	0.0112105	STC	K02472|1|1.7e-229|791.0|pdi:BDI_0025|UDP-N-acetyl-D-mannosaminuronic acid dehydrogenase [EC:1.1.1.336]
K00556	9.86763e-06	2.41342e-05	0.00147798	0.0114433	STC	K00556|1|2.5e-126|449.0|osp:Odosp_1124|tRNA (guanosine-2'-O-)-methyltransferase [EC:2.1.1.34]
K03110	0.000246764	0.00027205	0.00147798	0.0114433	STC	K03110|1|5.1e-269|923.0|cfd:CFNIH1_04945|fused signal recognition particle receptor
K03833	7.71259e-06	1.15612e-05	0.00147798	0.0114433	STC	K03833|1|1.7e-72|270.0|bprm:CL3_17700|selenocysteine-specific elongation factor
K11263	6.03107e-07	2.5815e-06	0.0014952	0.0115551	STC	K11263|1|0.0e+00|1272.0|bbf:BBB_1616|acetyl-CoA/propionyl-CoA carboxylase, biotin carboxylase, biotin carboxyl carrier protein [EC:6.4.1.2 6.4.1.3 6.3.4.14]
K11533	4.75881e-07	2.38517e-06	0.00151175	0.0116378	STC	K11533|1|0.0e+00|6172.0|badl:BADO_0264|fatty acid synthase, bacteria type [EC:2.3.1.-]
K02963	0.000172563	0.00020638	0.00151993	0.0116378	STC	K02963|1|1.3e-36|151.0|ecas:ECBG_01156|small subunit ribosomal protein S18
K03497	0.000762424	0.000896957	0.00151993	0.0116378	STC	K03497|1|2.1e-32|137.0|tpz:Tph_c00310|chromosome partitioning protein, ParB family
K00074	5.55811e-05	8.16812e-05	0.00156296	0.0118579	STC	K00074|1|7.3e-88|321.0|cct:CC1_10500|3-hydroxybutyryl-CoA dehydrogenase [EC:1.1.1.157]
K02122	2.74514e-05	3.89997e-05	0.00156296	0.0118579	STC	K02122|1|6.7e-42|168.0|ova:OBV_22550|V/A-type H+/Na+-transporting ATPase subunit F
K06894	2.06928e-05	3.57479e-05	0.00156296	0.0118579	STC	K06894|1|0.0e+00|3656.0|osp:Odosp_1409|uncharacterized protein
K07979	0.000105617	0.000150879	0.00156296	0.0118579	STC	K07979|1|3.0e-27|120.0|bprm:CL3_11890|GntR family transcriptional regulator
K15580	7.36089e-05	0.000110431	0.00156296	0.0118579	STC	K15580|1|0.0e+00|1082.0|lsi:HN6_01421|oligopeptide transport system substrate-binding protein
K01994	2.06986e-07	6.00056e-07	0.00157601	0.0119351	STC	K01994|1|3.3e-20|96.0|bcl:ABC2660|LuxR family transcriptional regulator, transcriptional regulator of spore coat protein
K00598	2.64957e-06	5.36788e-06	0.00160712	0.0121044	STC	K00598|1|6.8e-10|62.0|eha:Ethha_1446|trans-aconitate 2-methyltransferase [EC:2.1.1.144]
K17214	9.76957e-07	1.88181e-06	0.00160712	0.0121044	STC	K17214|1|1.8e-186|649.0|kpa:KPNJ1_04100|inositol transport system permease protein
K06864	2.95098e-05	3.91807e-05	0.00165242	0.0124231	STC	K06864|1|5.5e-122|434.0|vpr:Vpar_0987|uncharacterized protein
K04092	4.86868e-07	2.97432e-06	0.00165729	0.0124372	STC	K04092|1|1.8e-63|240.0|bde:BDP_1979|chorismate mutase [EC:5.4.99.5]
K00886	6.16504e-07	2.56806e-06	0.00167157	0.0125217	STC	K00886|1|4.8e-17|86.0|hau:Haur_3938|polyphosphate glucokinase [EC:2.7.1.63]
K01042	8.32168e-06	1.3306e-05	0.00169889	0.0126351	STC	K01042|1|4.6e-255|876.0|cfd:CFNIH1_05585|L-seryl-tRNA(Ser) seleniumtransferase [EC:2.9.1.1]
K04026	2.83376e-06	5.11048e-06	0.00169889	0.0126351	STC	K04026|1|1.5e-41|167.0|cle:Clole_4090|ethanolamine utilization protein EutL
K07030	7.64612e-05	0.000109355	0.00169889	0.0126351	STC	K07030|1|2.9e-21|100.0|tjr:TherJR_2101|uncharacterized protein
K00853	1.94836e-05	3.23149e-05	0.00174656	0.0128972	STC	K00853|1|2.7e-30|130.0|lby:Lbys_2509|L-ribulokinase [EC:2.7.1.16]
K12574	9.11215e-05	0.000139449	0.00174656	0.0128972	STC	K12574|1|1.8e-65|247.0|ova:OBV_36990|ribonuclease J [EC:3.1.-.-]
K16328	2.59279e-05	3.76504e-05	0.00174656	0.0128972	STC	K16328|1|3.4e-183|638.0|eab:ECABU_c24970|pseudouridine kinase [EC:2.7.1.83]
K09009	4.28877e-07	2.47375e-06	0.00178997	0.0131183	STC	K09009|1|1.9e-105|379.0|blb:BBMN68_769|uncharacterized protein
K02042	1.6594e-05	2.87734e-05	0.00179546	0.0131183	STC	K02042|1|6.3e-34|142.0|eft:M395_04995|phosphonate transport system permease protein
K02588	1.87205e-05	2.91676e-05	0.00179546	0.0131183	STC	K02588|1|5.7e-143|504.0|rus:RBI_I00179|nitrogenase iron protein NifH [EC:1.18.6.1]
K06206	3.7104e-05	5.04182e-05	0.00179546	0.0131183	STC	K06206|1|1.1e-24|111.0|era:ERE_03180|sugar fermentation stimulation protein A
K04567	0.000298535	0.000326131	0.00189706	0.0137396	STC	K04567|1|6.4e-193|670.0|ova:OBV_25580|lysyl-tRNA synthetase, class II [EC:6.1.1.6]
K09989	2.92881e-06	5.45495e-06	0.00189706	0.0137396	STC	K09989|1|1.6e-68|257.0|cdc:CD196_2105|uncharacterized protein
K03601	0.000232851	0.000253883	0.00194981	0.0140238	STC	K03601|1|2.6e-62|236.0|vpr:Vpar_0919|exodeoxyribonuclease VII large subunit [EC:3.1.11.6]
K03738	2.20376e-06	4.6073e-06	0.00194981	0.0140238	STC	K03738|1|5.0e-57|219.0|drt:Dret_0175|aldehyde:ferredoxin oxidoreductase [EC:1.2.7.5]
K06012	6.24132e-05	8.85441e-05	0.00194981	0.0140238	STC	K06012|1|1.6e-28|124.0|rim:ROI_18030|spore protease [EC:3.4.24.78]
K06384	4.44666e-06	1.06139e-05	0.00197584	0.0141864	STC	K06384|1|3.0e-44|176.0|csb:CLSA_c26600|stage II sporulation protein M
K01299	1.69103e-05	2.37756e-05	0.00200391	0.0142891	STC	K01299|1|1.7e-299|1024.0|rim:ROI_00520|carboxypeptidase Taq [EC:3.4.17.19]
K12267	8.21588e-05	0.000115602	0.00200391	0.0142891	STC	K12267|1|6.2e-49|192.0|vpr:Vpar_0622|peptide methionine sulfoxide reductase msrA/msrB [EC:1.8.4.11 1.8.4.12]
K02077	1.95054e-06	6.48571e-06	0.00205631	0.0146093	STC	K02077|1|4.2e-52|202.0|bbrc:B7019_0693|zinc/manganese transport system substrate-binding protein
K02036	0.000236819	0.000267476	0.00205938	0.0146093	STC	K02036|1|3.7e-106|382.0|sub:SUB0572|phosphate transport system ATP-binding protein [EC:3.6.3.27]
K00318	3.8298e-06	6.26998e-06	0.00208676	0.0147782	STC	K00318|1|2.2e-231|798.0|pdi:BDI_2251|proline dehydrogenase [EC:1.5.-.-]
K13527	3.19597e-07	1.36708e-06	0.00214134	0.015062	STC	K13527|1|1.6e-81|300.0|afo:Afer_0907|proteasome-associated ATPase
K06411	4.0432e-05	6.05873e-05	0.00217457	0.0152441	STC	K06411|1|3.1e-31|133.0|dmi:Desmer_3653|dipicolinate synthase subunit B
K05350	4.01492e-05	6.74073e-05	0.00229565	0.0159047	STC	K05350|1|1.8e-63|240.0|kpa:KPNJ1_00994|beta-glucosidase [EC:3.2.1.21]
K07657	1.04307e-05	1.83526e-05	0.00229565	0.0159047	STC	K07657|1|7.0e-48|188.0|afd:Alfi_1185|two-component system, OmpR family, phosphate regulon response regulator PhoB
K07177	7.87494e-07	3.80664e-06	0.00235651	0.0162585	STC	K07177|1|1.5e-94|343.0|efau:EFAU085_01268|Lon-like protease
K01902	2.21778e-05	3.55692e-05	0.00235847	0.0162585	STC	K01902|1|3.2e-173|605.0|bbf:BBB_0934|succinyl-CoA synthetase alpha subunit [EC:6.2.1.5]
K02038	0.000204164	0.000227457	0.00235847	0.0162585	STC	K02038|1|6.1e-83|305.0|fpa:FPR_09940|phosphate transport system permease protein
K07787	5.58673e-06	1.05361e-05	0.00242286	0.0166472	STC	K07787|1|1.8e-150|529.0|rbc:BN938_2943|Cu(I)/Ag(I) efflux system membrane protein CusA/SilA
K06191	1.29055e-06	3.60003e-06	0.00245211	0.0168203	STC	K06191|1|7.4e-37|152.0|cfd:CFNIH1_00375|glutaredoxin-like protein NrdH
K00194	4.86147e-06	8.42768e-06	0.00248886	0.0169881	STC	K00194|1|7.4e-56|215.0|rob:CK5_28670|acetyl-CoA decarbonylase/synthase complex subunit delta [EC:2.1.1.245]
K06023	7.53865e-05	0.000109493	0.00248886	0.0169881	STC	K06023|1|1.7e-23|107.0|csd:Clst_1366|HPr kinase/phosphorylase [EC:2.7.11.- 2.7.4.-]
K17319	0.000141509	0.000196565	0.00248886	0.0169881	STC	K17319|1|5.3e-48|189.0|gym:GYMC10_1291|putative aldouronate transport system permease protein
K16148	3.84444e-07	1.63443e-06	0.00252339	0.0171955	STC	K16148|1|1.6e-238|821.0|bde:BDP_1081|starch synthase [EC:2.4.1.21]
K13688	1.01998e-08	2.30412e-07	0.00253795	0.0172232	STC	K13688|1|7.0e-14|75.0|npn:JI59_23430|cyclic beta-1,2-glucan synthetase [EC:2.4.1.-]
K01515	0.000103333	0.000151723	0.0025565	0.0172232	STC	K01515|1|7.7e-96|347.0|ols:Olsu_0031|ADP-ribose pyrophosphatase [EC:3.6.1.13]
K01646	8.66132e-06	1.40117e-05	0.0025565	0.0172232	STC	K01646|1|5.5e-18|89.0|baci:B1NLA3E_22080|citrate lyase subunit gamma (acyl carrier protein)
K07118	1.57911e-05	2.85732e-05	0.0025565	0.0172232	STC	K07118|1|2.3e-25|113.0|cpi:Cpin_6107|uncharacterized protein
K13571	8.62012e-07	4.69932e-06	0.00261218	0.0175698	STC	K13571|1|4.3e-194|674.0|bad:BAD_0549|proteasome accessory factor A [EC:6.3.1.19]
K05979	1.09737e-06	2.37107e-06	0.00267286	0.0179071	STC	K05979|1|2.8e-36|150.0|cbk:CLL_A0084|2-phosphosulfolactate phosphatase [EC:3.1.3.71]
K01753	5.37363e-06	1.03575e-05	0.00269685	0.0179071	STC	K01753|1|1.3e-142|503.0|clo:HMPREF0868_0667|D-serine dehydratase [EC:4.3.1.18]
K01845	4.6623e-05	6.09949e-05	0.00269685	0.0179071	STC	K01845|1|3.7e-87|319.0|cpy:Cphy_1373|glutamate-1-semialdehyde 2,1-aminomutase [EC:5.4.3.8]
K02669	6.27087e-05	8.7666e-05	0.00269685	0.0179071	STC	K02669|1|2.6e-166|582.0|cdf:CD630_35050|twitching motility protein PilT
K03705	8.3628e-05	0.000130579	0.00269685	0.0179071	STC	K03705|1|4.5e-43|172.0|med:MELS_1451|heat-inducible transcriptional repressor
K07258	0.000195856	0.000273291	0.00269685	0.0179071	STC	K07258|1|8.6e-214|739.0|rbr:RBR_03040|D-alanyl-D-alanine carboxypeptidase (penicillin-binding protein 5/6) [EC:3.4.16.4]
K00613	1.26009e-07	3.52171e-07	0.00272914	0.0180926	STC	K00613|1|6.9e-237|816.0|aeq:AEQU_0379|glycine amidinotransferase [EC:2.1.4.1]
K01040	2.67326e-06	5.28577e-06	0.00276963	0.0182444	STC	K01040|1|8.2e-34|141.0|slp:Slip_1239|glutaconate CoA-transferase, subunit B [EC:2.8.3.12]
K07033	4.62637e-06	8.72745e-06	0.00276963	0.0182444	STC	K07033|1|2.7e-134|475.0|cpy:Cphy_3012|uncharacterized protein
K07793	3.92977e-05	5.51721e-05	0.00276963	0.0182444	STC	K07793|1|1.8e-61|233.0|pms:KNP414_04773|putative tricarboxylic transport membrane protein
K01473	1.53643e-06	2.45019e-06	0.00280658	0.0184585	STC	K01473|1|1.0e-23|108.0|mbs:MRBBS_1350|N-methylhydantoinase A [EC:3.5.2.14]
K03784	5.04697e-05	7.09218e-05	0.00284421	0.0185881	STC	K03784|1|7.2e-35|145.0|cbe:Cbei_3125|purine-nucleoside phosphorylase [EC:2.4.2.1]
K03830	1.33853e-05	2.08708e-05	0.00284421	0.0185881	STC	K03830|1|5.3e-12|69.0|bprm:CL3_15880|putative acetyltransferase [EC:2.3.1.-]
K06405	6.87274e-05	0.000102089	0.00284421	0.0185881	STC	K06405|1|3.1e-48|189.0|cpy:Cphy_0479|stage V sporulation protein AC
K01589	1.68215e-05	2.66862e-05	0.00292061	0.018968	STC	K01589|1|5.4e-207|717.0|efn:DENG_01970|5-(carboxyamino)imidazole ribonucleotide synthase [EC:6.3.4.18]
K15524	1.4956e-06	4.68147e-06	0.00292061	0.018968	STC	K15524|1|1.1e-33|141.0|ial:IALB_1007|mannosylglycerate hydrolase [EC:3.2.1.170]
K01494	8.17743e-06	1.22795e-05	0.00299888	0.0193551	STC	K01494|1|2.9e-108|389.0|kpa:KPNJ1_01846|dCTP deaminase [EC:3.5.4.13]
K03704	6.51407e-05	8.94945e-05	0.00299888	0.0193551	STC	K03704|1|1.3e-19|94.0|bse:Bsel_1072|cold shock protein (beta-ribbon, CspA family)
K06408	2.29263e-05	4.00323e-05	0.00299888	0.0193551	STC	K06408|1|1.7e-182|635.0|ova:OBV_13700|stage V sporulation protein AF
K00140	1.199e-06	2.74593e-06	0.00307906	0.0197804	STC	K00140|1|1.9e-54|210.0|hpr:PARA_09440|malonate-semialdehyde dehydrogenase (acetylating) / methylmalonate-semialdehyde dehydrogenase [EC:1.2.1.18 1.2.1.27]
K00763	0.000144393	0.000195794	0.00307906	0.0197804	STC	K00763|1|9.6e-37|151.0|rus:RBI_I00789|nicotinate phosphoribosyltransferase [EC:6.3.4.21]
K14086	7.45e-07	1.43556e-06	0.00314266	0.020152	STC	K14086|1|4.7e-66|249.0|shi:Shel_13350|ech hydrogenase subunit A
K00050	2.22751e-05	3.85113e-05	0.00316119	0.020152	STC	K00050|1|1.6e-68|257.0|kpe:KPK_4701|hydroxypyruvate reductase [EC:1.1.1.81]
K00989	1.99298e-05	3.01757e-05	0.00316119	0.020152	STC	K00989|1|1.1e-118|423.0|vpr:Vpar_0435|ribonuclease PH [EC:2.7.7.56]
K02395	6.47741e-06	1.08222e-05	0.00316119	0.020152	STC	K02395|1|8.6e-57|218.0|era:ERE_22640|flagellar protein FlgJ
K01761	9.08832e-06	1.991e-05	0.00333147	0.0209162	STC	K01761|1|7.0e-188|653.0|ova:OBV_33660|methionine-gamma-lyase [EC:4.4.1.11]
K02314	0.000337627	0.000367534	0.00333147	0.0209162	STC	K02314|1|4.2e-69|259.0|bfg:BF638R_2537|replicative DNA helicase [EC:3.6.4.12]
K07126	9.31198e-05	0.000121475	0.00333147	0.0209162	STC	K07126|1|3.1e-99|359.0|ebd:ECBD_3006|uncharacterized protein
K07704	3.84018e-06	6.28759e-06	0.00333147	0.0209162	STC	K07704|1|4.9e-55|212.0|bprs:CK3_11890|two-component system, LytT family, sensor histidine kinase LytS [EC:2.7.13.3]
K01916	8.49321e-06	1.65356e-05	0.00341971	0.0213732	STC	K01916|1|2.0e-26|117.0|era:ERE_32650|NAD+ synthase [EC:6.3.1.5]
K02075	6.17962e-06	1.10786e-05	0.00341971	0.0213732	STC	K02075|1|8.4e-19|92.0|eae:EAE_01535|zinc/manganese transport system permease protein
K02282	2.68276e-08	1.41496e-07	0.0035703	0.0222474	STC	K02282|1|6.2e-15|79.0|sri:SELR_18650|pilus assembly protein CpaE
K00111	7.65122e-05	0.000102863	0.00360259	0.0222813	STC	K00111|1|3.4e-75|279.0|med:MELS_0640|glycerol-3-phosphate dehydrogenase [EC:1.1.5.3]
K01058	7.96588e-06	1.2362e-05	0.00360259	0.0222813	STC	K01058|1|2.5e-22|103.0|cao:Celal_3085|phospholipase A1 [EC:3.1.1.32 3.1.1.4]
K07227	0	1.30189e-07	0.00368909	0.0227655	STC	K07227|1|7.1e-84|308.0|cko:CKO_02657|heme iron utilization protein
K06898	3.34534e-05	4.58044e-05	0.00369733	0.0227655	STC	K06898|1|1.6e-64|243.0|bprs:CK3_00530|uncharacterized protein
K16147	6.7093e-07	2.47105e-06	0.00374213	0.0229593	STC	K16147|1|0.0e+00|1548.0|badl:BADO_1572|starch synthase (maltosyl-transferring) [EC:2.4.99.16]
K17735	1.55229e-07	3.54323e-07	0.00374213	0.0229593	STC	K17735|1|9.8e-22|101.0|cct:CC1_30800|carnitine 3-dehydrogenase [EC:1.1.1.108]
K17624	2.26125e-06	4.35987e-06	0.0037454	0.0229593	STC	K17624|1|1.8e-82|303.0|blf:BLIF_0157|endo-alpha-N-acetylgalactosaminidase [EC:3.2.1.97]
K04027	1.09367e-06	2.95663e-06	0.00379376	0.0230892	STC	K04027|1|6.0e-45|178.0|fus:HMPREF0409_01869|ethanolamine utilization protein EutM
K02029	0.000263259	0.000354746	0.00379433	0.0230892	STC	K02029|1|3.0e-97|352.0|rob:CK5_17190|polar amino acid transport system permease protein
K02916	0.00011329	0.000123884	0.00379433	0.0230892	STC	K02916|1|7.5e-22|102.0|dds:Ddes_0488|large subunit ribosomal protein L35
K07459	1.29309e-05	2.55147e-05	0.00379433	0.0230892	STC	K07459|1|9.8e-22|101.0|rsl:RPSI07_2954|putative ATP-dependent endonuclease of the OLD family
K16509	2.65013e-07	6.48041e-07	0.00379442	0.0230892	STC	K16509|1|1.1e-84|310.0|euc:EC1_02270|regulatory protein spx
K01792	2.20605e-06	4.86267e-06	0.00389305	0.0235548	STC	K01792|1|1.7e-19|94.0|bbrc:B7019_0816|glucose-6-phosphate 1-epimerase [EC:5.1.3.15]
K01496	1.13683e-05	1.81927e-05	0.00389364	0.0235548	STC	K01496|1|1.3e-38|157.0|tbd:Tbd_1707|phosphoribosyl-AMP cyclohydrolase [EC:3.5.4.19]
K03500	7.63517e-05	0.000103257	0.00389364	0.0235548	STC	K03500|1|2.9e-21|100.0|cgo:Corgl_1076|16S rRNA (cytosine967-C5)-methyltransferase [EC:2.1.1.176]
K01679	1.38284e-05	2.10811e-05	0.0039953	0.0240646	STC	K01679|1|4.4e-41|166.0|afn:Acfer_2053|fumarate hydratase, class II [EC:4.2.1.2]
K04042	5.72225e-05	7.98023e-05	0.0039953	0.0240646	STC	K04042|1|9.8e-22|101.0|slg:SLGD_02409|bifunctional UDP-N-acetylglucosamine pyrophosphorylase / Glucosamine-1-phosphate N-acetyltransferase [EC:2.7.7.23 2.3.1.157]
K13015	5.51129e-07	1.22318e-06	0.00409783	0.0245843	STC	K13015|1|1.7e-178|622.0|baci:B1NLA3E_20890|UDP-N-acetyl-D-glucosamine dehydrogenase [EC:1.1.1.136]
K06878	1.4656e-06	5.40819e-06	0.00409875	0.0245843	STC	K06878|1|6.8e-114|407.0|stf:Ssal_00160|tRNA-binding protein
K13019	1.15674e-06	4.54665e-06	0.00419713	0.0250422	STC	K13019|1|1.1e-22|104.0|eaa:I862_07330|UDP-GlcNAc3NAcA epimerase [EC:5.1.3.23]
K03688	1.75504e-05	2.4822e-05	0.00420588	0.0250422	STC	K03688|1|8.5e-38|155.0|cbk:CLL_A0101|ubiquinone biosynthesis protein
K03772	1.88245e-05	4.3095e-05	0.00420588	0.0250422	STC	K03772|1|1.1e-90|330.0|cro:ROD_44721|FKBP-type peptidyl-prolyl cis-trans isomerase FkpA [EC:5.2.1.8]
K03631	0.000200799	0.000221651	0.00431491	0.0255812	STC	K03631|1|3.2e-50|196.0|ova:OBV_23570|DNA repair protein RecN (Recombination protein N)
K06209	5.42196e-05	7.76683e-05	0.00431491	0.0255812	STC	K06209|1|1.3e-19|94.0|lcb:LCABL_12100|chorismate mutase [EC:5.4.99.5]
K07457	1.49966e-07	6.39003e-07	0.00433239	0.0256482	STC	K07457|1|6.1e-13|72.0|mew:MSWAN_1071|endonuclease III related protein
K17467	3.7705e-07	7.49158e-07	0.00442583	0.0259462	STC	K17467|1|3.9e-163|571.0|cdf:CD630_02890|PTS system, D-glucosaminate-specific IID component
K01182	4.67898e-05	6.68662e-05	0.00442649	0.0259462	STC	K01182|1|8.3e-53|204.0|rum:CK1_13630|oligo-1,6-glucosidase [EC:3.2.1.10]
K03218	0.000246671	0.000265932	0.00442649	0.0259462	STC	K03218|1|1.6e-47|187.0|cdc:CD196_0060|23S rRNA (guanosine2251-2'-O)-methyltransferase [EC:2.1.1.185]
K03817	3.47102e-06	7.60892e-06	0.00442649	0.0259462	STC	K03817|1|1.1e-73|274.0|koe:A225_2798|ribosomal-protein-serine acetyltransferase [EC:2.3.1.-]
K16209	5.77479e-06	1.09999e-05	0.00454051	0.0264289	STC	K16209|1|1.9e-54|210.0|lrm:LRC_18250|lactose/raffinose/galactose permease
K03182	2.08157e-05	2.82968e-05	0.00454067	0.0264289	STC	K03182|1|5.5e-18|89.0|ecle:ECNIH2_11675|4-hydroxy-3-polyprenylbenzoate decarboxylase [EC:4.1.1.98]
K09762	7.87835e-05	9.92503e-05	0.00454067	0.0264289	STC	K09762|1|1.4e-175|612.0|bbrc:B7019_1068|uncharacterized protein
K03820	1.28605e-05	2.74982e-05	0.00465752	0.0269954	STC	K03820|1|6.2e-102|368.0|hpr:PARA_11240|apolipoprotein N-acyltransferase [EC:2.3.1.-]
K07397	1.33065e-05	2.42544e-05	0.00465752	0.0269954	STC	K07397|1|4.8e-70|262.0|koe:A225_5363|putative redox protein
K16925	7.9464e-07	2.71102e-06	0.00468078	0.0270924	STC	K16925|1|4.0e-114|408.0|badl:BADO_0930|energy-coupling factor transport system substrate-specific component
K07650	6.2764e-07	1.13739e-06	0.00477692	0.0274964	STC	K07650|1|3.7e-19|93.0|euc:EC1_00180|two-component system, OmpR family, sensor histidine kinase CssS [EC:2.7.13.3]
K07035	4.34885e-05	5.40899e-05	0.00477709	0.0274964	STC	K07035|1|6.8e-131|464.0|fpa:FPR_18270|uncharacterized protein
K10546	8.43946e-06	1.13709e-05	0.00477709	0.0274964	STC	K10546|1|3.4e-26|116.0|pjd:Pjdr2_0977|putative multiple sugar transport system substrate-binding protein
K13280	5.62714e-06	1.11895e-05	0.00477709	0.0274964	STC	K13280|1|3.1e-12|70.0|elm:ELI_0624|signal peptidase, endoplasmic reticulum-type [EC:3.4.-.-]
K16787	8.67463e-05	0.000119504	0.00489943	0.0281226	STC	K16787|1|2.5e-52|203.0|med:MELS_0124|energy-coupling factor transport system ATP-binding protein [EC:3.6.3.-]
K05570	5.96485e-07	1.88176e-06	0.00496546	0.0284622	STC	K05570|1|7.2e-16|82.0|cls:CXIVA_20660|multicomponent Na+:H+ antiporter subunit F
K04651	3.68379e-05	4.9061e-05	0.00502459	0.0287615	STC	K04651|1|7.3e-54|208.0|amu:Amuc_2132|hydrogenase nickel incorporation protein HypA/HybF
K00532	7.89667e-07	2.73795e-06	0.00508189	0.0290494	STC	K00532|1|2.5e-54|210.0|csb:CLSA_c00340|ferredoxin hydrogenase [EC:1.12.7.2]
K13924	2.99999e-08	1.06281e-07	0.00513376	0.0291328	STC	K13924|1|8.6e-23|105.0|cts:Ctha_1653|two-component system, chemotaxis family, CheB/CheR fusion protein [EC:2.1.1.80 3.1.1.61]
K00756	3.44615e-05	4.95564e-05	0.00515264	0.0291328	STC	K00756|1|7.8e-149|523.0|bprl:CL2_20540|pyrimidine-nucleoside phosphorylase [EC:2.4.2.2]
K01356	0.000115185	0.000175318	0.00515264	0.0291328	STC	K01356|1|3.4e-26|116.0|rbr:RBR_06520|repressor LexA [EC:3.4.21.88]
K07461	3.49121e-05	4.57661e-05	0.00515264	0.0291328	STC	K07461|1|2.9e-23|106.0|rum:CK1_30540|putative endonuclease
K02585	5.24129e-07	1.82327e-06	0.00528363	0.0296713	STC	K02585|1|3.3e-73|272.0|cco:CCC13826_1972|nitrogen fixation protein NifB
K06373	4.34717e-05	6.27561e-05	0.00528363	0.0296713	STC	K06373|1|7.5e-22|102.0|csh:Closa_0042|spore maturation protein A
K03449	1.82885e-06	5.46879e-06	0.00541762	0.0302193	STC	K03449|1|7.1e-224|773.0|ecoa:APECO78_12750|MFS transporter, CP family, cyanate transporter
K07079	0.000203116	0.00023308	0.00541762	0.0302193	STC	K07079|1|1.4e-116|416.0|bprm:CL3_02480|uncharacterized protein
K08321	1.19794e-05	1.72429e-05	0.00541762	0.0302193	STC	K08321|1|2.0e-94|343.0|sod:Sant_3803|3-hydroxy-5-phosphonooxypentane-2,4-dione thiolase [EC:2.3.1.245]
K13542	2.58249e-05	3.58251e-05	0.00541762	0.0302193	STC	K13542|1|1.2e-43|174.0|dly:Dehly_0455|uroporphyrinogen III methyltransferase / synthase [EC:2.1.1.107 4.2.1.75]
K02510	4.46635e-06	7.86568e-06	0.00569485	0.0315957	STC	K02510|1|4.6e-151|531.0|kpa:KPNJ1_04829|4-hydroxy-2-oxoheptanedioate aldolase [EC:4.1.2.52]
K06283	5.39177e-05	7.86406e-05	0.00569485	0.0315957	STC	K06283|1|1.7e-21|100.0|ova:OBV_07750|putative DeoR family transcriptional regulator, stage III sporulation protein D
K13018	8.50703e-06	1.60231e-05	0.00569485	0.0315957	STC	K13018|1|3.9e-93|338.0|osp:Odosp_0959|UDP-2-acetamido-3-amino-2,3-dideoxy-glucuronate N-acetyltransferase [EC:2.3.1.201]
K03763	9.65202e-05	0.000139051	0.0058382	0.0323047	STC	K03763|1|3.7e-104|375.0|eha:Ethha_1616|DNA polymerase III subunit alpha, Gram-positive type [EC:2.7.7.7]
K13012	2.46503e-05	3.63087e-05	0.0058382	0.0323047	STC	K13012|1|2.1e-66|250.0|pod:PODO_24700|O-antigen biosynthesis protein WbqP
K02655	3.44655e-07	1.93502e-06	0.00591793	0.0327023	STC	K02655|1|7.1e-50|195.0|osp:Odosp_1529|type IV pilus assembly protein PilE
K07705	2.2519e-06	4.87773e-06	0.0059848	0.0329402	STC	K07705|1|2.8e-36|150.0|ova:OBV_01290|two-component system, LytT family, response regulator LytT
K08978	5.07838e-05	6.40663e-05	0.0059848	0.0329402	STC	K08978|1|4.9e-38|155.0|ddh:Desde_0168|bacterial/archaeal transporter family protein
K18285	6.86741e-06	1.41728e-05	0.00599985	0.0329793	STC	K18285|1|1.8e-31|134.0|dku:Desku_1550|aminodeoxyfutalosine synthase [EC:2.5.1.120]
K18675	2.51612e-06	6.35592e-06	0.00613387	0.0334547	STC	K18675|1|0.0e+00|1680.0|rho:RHOM_11550|N,N'-diacetylchitobiose phosphorylase [EC:2.4.1.280]
K03748	1.36829e-05	2.53088e-05	0.00613471	0.0334547	STC	K03748|1|3.3e-73|272.0|hpr:PARA_14710|SanA protein
K04023	4.43059e-06	8.6714e-06	0.00613471	0.0334547	STC	K04023|1|4.0e-203|704.0|fus:HMPREF0409_01863|ethanolamine transporter
K09925	1.21471e-05	2.09322e-05	0.00613471	0.0334547	STC	K09925|1|1.3e-23|108.0|ecoj:P423_20625|uncharacterized protein
K06148	1.54561e-05	2.72213e-05	0.00628799	0.0342007	STC	K06148|1|1.5e-126|449.0|hpr:PARA_06550|ATP-binding cassette, subfamily C, bacterial
K07321	2.8504e-05	4.11352e-05	0.00628799	0.0342007	STC	K07321|1|1.7e-112|403.0|rum:CK1_02450|CO dehydrogenase maturation factor
K00626	6.11523e-05	7.83602e-05	0.00644471	0.0347345	STC	K00626|1|2.0e-58|223.0|aco:Amico_1210|acetyl-CoA C-acetyltransferase [EC:2.3.1.9]
K03098	7.57852e-06	1.30029e-05	0.00644471	0.0347345	STC	K03098|1|2.8e-19|93.0|koe:A225_3561|apolipoprotein D and lipocalin family protein
K03798	0.000377465	0.000441965	0.00644471	0.0347345	STC	K03798|1|7.3e-71|264.0|ova:OBV_40580|cell division protease FtsH [EC:3.4.24.-]
K06907	1.48869e-05	2.1434e-05	0.00644471	0.0347345	STC	K06907|1|3.5e-81|299.0|cja:CJA_3670|uncharacterized protein
K17243	7.70536e-07	1.47328e-06	0.00644471	0.0347345	STC	K17243|1|1.1e-50|197.0|tsh:Tsac_0495|alpha-1,4-digalacturonate transport system permease protein
K01598	1.06634e-07	3.94636e-07	0.00651195	0.0350513	STC	K01598|1|2.2e-93|339.0|amu:Amuc_0463|phosphopantothenoylcysteine decarboxylase [EC:4.1.1.36]
K08483	0.000107732	0.000160252	0.00660494	0.0353684	STC	K08483|1|1.4e-245|845.0|csh:Closa_1251|phosphotransferase system, enzyme I, PtsI [EC:2.7.3.9]
K08974	5.14183e-05	8.03539e-05	0.00660494	0.0353684	STC	K08974|1|1.1e-156|550.0|ash:AL1_05300|putative membrane protein
K14090	1.74858e-07	1.23779e-06	0.00663798	0.0354995	STC	K14090|1|3.4e-43|173.0|shi:Shel_13380|ech hydrogenase subunit E
K00261	4.68791e-06	8.16384e-06	0.00676873	0.0360594	STC	K00261|1|2.3e-78|289.0|koe:A225_2775|glutamate dehydrogenase (NAD(P)+) [EC:1.4.1.3]
K02035	9.75327e-05	0.000126881	0.00676873	0.0360594	STC	K02035|1|6.4e-19|92.0|sri:SELR_07980|peptide/nickel transport system substrate-binding protein
K00700	0.000271754	0.00030127	0.00693617	0.0366223	STC	K00700|1|0.0e+00|1086.0|cso:CLS_10740|1,4-alpha-glucan branching enzyme [EC:2.4.1.18]
K00841	1.38279e-06	3.15626e-06	0.00693617	0.0366223	STC	K00841|1|5.4e-224|773.0|slu:KE3_0320|aminotransferase [EC:2.6.1.-]
K07089	7.80472e-05	0.000112843	0.00693617	0.0366223	STC	K07089|1|2.2e-110|396.0|rix:RO1_05480|uncharacterized protein
K14080	2.22199e-07	3.84438e-07	0.00707903	0.0373264	STC	K14080|1|1.8e-222|768.0|mst:Msp_0774|[methyl-Co(III) methanol-specific corrinoid protein]:coenzyme M methyltransferase [EC:2.1.1.246]
K01482	5.11634e-07	9.57105e-07	0.00708751	0.0373264	STC	K01482|1|1.3e-97|353.0|aeq:AEQU_0922|dimethylargininase [EC:3.5.3.18]
K06958	8.95855e-05	0.000115798	0.00710733	0.0373833	STC	K06958|1|5.4e-84|308.0|rch:RUM_16660|RNase adapter protein RapZ
K06999	4.02373e-06	8.5126e-06	0.00727985	0.0379666	STC	K06999|1|3.3e-37|153.0|bde:BDP_1634|phospholipase/carboxylesterase
K01222	1.14812e-05	1.58539e-05	0.00728226	0.0379666	STC	K01222|1|5.9e-253|869.0|cko:CKO_01759|6-phospho-beta-glucosidase [EC:3.2.1.86]
K02120	0.000193153	0.000214079	0.00728226	0.0379666	STC	K02120|1|2.1e-30|130.0|bhl:Bache_2015|V/A-type H+/Na+-transporting ATPase subunit D
K03781	4.45155e-05	6.36356e-05	0.00728226	0.0379666	STC	K03781|1|2.0e-58|223.0|fco:FCOL_02720|catalase [EC:1.11.1.6]
K07574	5.91587e-05	7.78557e-05	0.00728226	0.0379666	STC	K07574|1|2.2e-19|93.0|ova:OBV_29770|RNA-binding protein
K10112	0.000121296	0.000158507	0.00728226	0.0379666	STC	K10112|1|4.1e-48|189.0|ssm:Spirs_1854|multiple sugar transport system ATP-binding protein
K17320	0.000145496	0.000199045	0.00728226	0.0379666	STC	K17320|1|1.8e-148|522.0|csh:Closa_0097|putative aldouronate transport system permease protein
K08093	2.31167e-07	8.1121e-07	0.00733116	0.0381735	STC	K08093|1|8.5e-125|444.0|mst:Msp_1358|3-hexulose-6-phosphate synthase [EC:4.1.2.43]
K02440	2.28286e-05	3.13482e-05	0.00746105	0.0387042	STC	K02440|1|2.8e-140|495.0|med:MELS_0639|glycerol uptake facilitator protein
K03976	0.000227759	0.000246012	0.00746105	0.0387042	STC	K03976|1|1.6e-32|137.0|fma:FMG_1565|Cys-tRNA(Pro)/Cys-tRNA(Cys) deacylase [EC:3.1.1.-]
K18205	1.87243e-07	1.19118e-06	0.00749437	0.0388285	STC	K18205|1|0.0e+00|1357.0|blz:BLGT_01345|non-reducing end beta-L-arabinofuranosidase [EC:3.2.1.185]
K12554	9.86286e-07	3.67179e-06	0.00754325	0.039033	STC	K12554|1|6.6e-76|281.0|stb:SGPB_1542|alanine adding enzyme [EC:2.3.2.-]
K01039	3.31871e-06	5.35043e-06	0.00764376	0.0395039	STC	K01039|1|3.6e-187|651.0|fus:HMPREF0409_01248|glutaconate CoA-transferase, subunit A [EC:2.8.3.12]
K07469	4.2878e-06	6.36514e-06	0.00773636	0.0399327	STC	K07469|1|0.0e+00|1877.0|rum:CK1_27440|aldehyde oxidoreductase [EC:1.2.99.7]
K00563	1.63278e-05	2.24795e-05	0.00783048	0.0402184	STC	K00563|1|3.8e-144|508.0|fpa:FPR_17810|23S rRNA (guanine745-N1)-methyltransferase [EC:2.1.1.187]
K01784	0.000348827	0.000374659	0.00783048	0.0402184	STC	K01784|1|3.0e-201|698.0|fpa:FPR_09400|UDP-glucose 4-epimerase [EC:5.1.3.2]
K07109	1.12923e-05	2.11235e-05	0.00783048	0.0402184	STC	K07109|1|5.3e-99|358.0|cfd:CFNIH1_08720|uncharacterized protein
K04566	3.88078e-07	8.82451e-07	0.0079902	0.0405954	STC	K04566|1|2.6e-41|166.0|cth:Cthe_2815|lysyl-tRNA synthetase, class I [EC:6.1.1.6]
K16963	6.94386e-07	1.28301e-06	0.00801609	0.0405954	STC	K16963|1|2.5e-88|323.0|csh:Closa_0481|putative amino-acid transport system ATP-binding protein [EC:3.6.3.-]
K00196	4.03469e-06	7.8063e-06	0.00802127	0.0405954	STC	K00196|1|9.9e-41|164.0|awo:Awo_c19060|carbon-monoxide dehydrogenase iron sulfur subunit
K00926	6.38144e-05	7.69864e-05	0.00802127	0.0405954	STC	K00926|1|1.1e-67|254.0|rum:CK1_22800|carbamate kinase [EC:2.7.2.2]
K01903	2.52033e-05	3.84621e-05	0.00802127	0.0405954	STC	K01903|1|1.1e-75|280.0|mms:mma_0390|succinyl-CoA synthetase beta subunit [EC:6.2.1.5]
K01915	0.000556293	0.000610087	0.00802127	0.0405954	STC	K01915|1|0.0e+00|1266.0|med:MELS_1915|glutamine synthetase [EC:6.3.1.2]
K05879	1.85588e-05	3.05965e-05	0.00802127	0.0405954	STC	K05879|1|1.4e-12|71.0|fnc:HMPREF0946_01585|dihydroxyacetone kinase, C-terminal domain [EC:2.7.1.-]
K06895	1.04847e-05	1.7959e-05	0.00802127	0.0405954	STC	K06895|1|1.8e-27|120.0|elm:ELI_2098|L-lysine exporter family protein LysE/ArgO
K02074	9.57335e-07	2.71985e-06	0.00815824	0.0412384	STC	K02074|1|6.4e-123|437.0|eae:EAE_01540|zinc/manganese transport system ATP-binding protein
K00773	0.000245892	0.000264622	0.00821621	0.0413802	STC	K00773|1|4.5e-217|750.0|bprs:CK3_10370|queuine tRNA-ribosyltransferase [EC:2.4.2.29]
K02348	6.70618e-06	1.10363e-05	0.00821621	0.0413802	STC	K02348|1|1.2e-81|300.0|kpk:A593_03185|ElaA protein
K03060	3.39071e-05	4.48881e-05	0.00821621	0.0413802	STC	K03060|1|1.9e-18|90.0|cba:CLB_2386|DNA-directed RNA polymerase subunit omega [EC:2.7.7.6]
K09116	2.34096e-07	8.66397e-07	0.00840033	0.0420263	STC	K09116|1|2.4e-118|422.0|rob:CK5_07710|uncharacterized protein
K03737	0.000317336	0.00034815	0.00841538	0.0420263	STC	K03737|1|6.8e-44|175.0|tsh:Tsac_0046|pyruvate-ferredoxin/flavodoxin oxidoreductase [EC:1.2.7.1 1.2.7.-]
K07217	7.31875e-06	1.22897e-05	0.00841538	0.0420263	STC	K07217|1|5.8e-111|398.0|cpi:Cpin_5037|Mn-containing catalase
K07726	2.64215e-05	4.26544e-05	0.00841538	0.0420263	STC	K07726|1|5.0e-40|162.0|lmon:LMOSLCC2376_0713|putative transcriptional regulator
K00010	2.04471e-05	2.96549e-05	0.00861886	0.0427339	STC	K00010|1|4.2e-69|259.0|thl:TEH_11620|myo-inositol 2-dehydrogenase / D-chiro-inositol 1-dehydrogenase [EC:1.1.1.18 1.1.1.369]
K01420	4.86881e-05	7.62963e-05	0.00861886	0.0427339	STC	K01420|1|8.4e-19|92.0|del:DelCs14_3975|CRP/FNR family transcriptional regulator, anaerobic regulatory protein
K06937	2.46141e-06	4.15735e-06	0.00861886	0.0427339	STC	K06937|1|2.3e-46|183.0|dor:Desor_1278|7,8-dihydro-6-hydroxymethylpterin dimethyltransferase [EC:2.1.1.-]
K15023	4.17859e-06	6.86832e-06	0.00861886	0.0427339	STC	K15023|1|9.5e-122|434.0|rum:CK1_12640|5-methyltetrahydrofolate corrinoid/iron sulfur protein methyltransferase [EC:2.1.1.258]
K09940	2.3164e-06	6.37807e-06	0.00869904	0.04308	STC	K09940|1|7.3e-105|377.0|bfs:BF9343_3081|uncharacterized protein
K07746	1.67083e-06	5.54353e-06	0.00871257	0.0430921	STC	K07746|1|1.1e-41|167.0|ecm:EcSMS35_3216|antitoxin ParD1/3/4
K15868	2.93275e-08	1.87499e-07	0.00872225	0.0430921	STC	K15868|1|1.0e-95|347.0|ele:Elen_3099|bile acid-coenzyme A ligase [EC:6.2.1.7]
K13016	1.73582e-06	4.81443e-06	0.00876548	0.0432542	STC	K13016|1|1.3e-19|94.0|hfe:HFELIS_04170|UDP-N-acetyl-2-amino-2-deoxyglucuronate dehydrogenase [EC:1.1.1.335]
K00076	1.9497e-06	4.3978e-06	0.00882673	0.043453	STC	K00076|1|1.0e-27|121.0|cpf:CPF_1154|7-alpha-hydroxysteroid dehydrogenase [EC:1.1.1.159]
K02007	1.80266e-05	2.31751e-05	0.00882673	0.043453	STC	K02007|1|1.4e-16|84.0|bpb:bpr_I2478|cobalt/nickel transport system permease protein
K07013	5.3219e-07	9.49716e-07	0.0089767	0.0441319	STC	K07013|1|1.2e-26|118.0|fsi:Flexsi_1709|uncharacterized protein
K05772	1.40724e-06	2.33291e-06	0.00902316	0.0441319	STC	K05772|1|1.7e-40|164.0|shi:Shel_27140|tungstate transport system substrate-binding protein
K13530	1.62257e-07	4.80025e-07	0.00902652	0.0441319	STC	K13530|1|8.8e-25|111.0|ddh:Desde_1648|AraC family transcriptional regulator, regulatory protein of adaptative response / methylphosphotriester-DNA alkyltransferase methyltransferase [EC:2.1.1.-]
K01950	0.000260335	0.000281712	0.00903906	0.0441319	STC	K01950|1|3.2e-52|203.0|rus:RBI_I00876|NAD+ synthase (glutamine-hydrolysing) [EC:6.3.5.1]
K06390	4.7209e-05	6.8544e-05	0.00903906	0.0441319	STC	K06390|1|5.6e-90|328.0|rto:RTO_19590|stage III sporulation protein AA
K07040	6.97871e-05	9.12258e-05	0.00903906	0.0441319	STC	K07040|1|2.3e-25|113.0|dds:Ddes_1610|uncharacterized protein
K07714	2.42091e-07	7.66146e-07	0.00923167	0.044874	STC	K07714|1|6.7e-59|225.0|kpo:KPN2242_16270|two-component system, NtrC family, response regulator AtoC
K01875	0.00028163	0.000311939	0.00925594	0.044874	STC	K01875|1|9.9e-232|799.0|pdi:BDI_0539|seryl-tRNA synthetase [EC:6.1.1.11]
K05832	0.000108168	0.000147067	0.00925594	0.044874	STC	K05832|1|3.2e-52|203.0|rob:CK5_15880|putative ABC transport system permease protein
K09772	7.8716e-05	0.000106245	0.00925594	0.044874	STC	K09772|1|2.0e-24|110.0|gwc:GWCH70_1035|cell division inhibitor SepF
K11473	2.52149e-06	4.39271e-06	0.00925594	0.044874	STC	K11473|1|4.0e-29|126.0|rta:Rta_01540|glycolate oxidase iron-sulfur subunit
K04652	5.29989e-05	6.29361e-05	0.00947745	0.0457875	STC	K04652|1|1.0e-93|340.0|rix:RO1_07790|hydrogenase nickel incorporation protein HypB
K09809	6.39183e-06	1.13822e-05	0.00947745	0.0457875	STC	K09809|1|1.1e-71|267.0|bhl:Bache_2120|CDP-glycerol glycerophosphotransferase [EC:2.7.8.12]
K00375	6.87676e-05	9.10506e-05	0.00970368	0.0466091	STC	K00375|1|4.3e-54|209.0|cct:CC1_24520|GntR family transcriptional regulator / MocR family aminotransferase
K01715	4.93459e-05	5.83672e-05	0.00970368	0.0466091	STC	K01715|1|2.8e-106|382.0|cpf:CPF_0090|enoyl-CoA hydratase [EC:4.2.1.17]
K03708	1.953e-05	3.19283e-05	0.00970368	0.0466091	STC	K03708|1|2.9e-21|100.0|ain:Acin_0965|transcriptional regulator of stress and heat shock response
K07668	6.19235e-06	1.1988e-05	0.00970368	0.0466091	STC	K07668|1|1.7e-23|107.0|lrc:LOCK908_2894|two-component system, OmpR family, response regulator VicR
K07670	2.26901e-07	1.13811e-06	0.00978134	0.0469278	STC	K07670|1|8.1e-85|311.0|ace:Acel_1765|two-component system, OmpR family, response regulator MtrA
K00549	3.21308e-05	4.58819e-05	0.00993471	0.0473353	STC	K00549|1|1.4e-99|360.0|hpr:PARA_18240|5-methyltetrahydropteroyltriglutamate--homocysteine methyltransferase [EC:2.1.1.14]
K01239	3.06134e-06	4.54089e-06	0.00993471	0.0473353	STC	K01239|1|2.0e-60|230.0|paea:R70723_11100|purine nucleosidase [EC:3.2.2.1]
K06346	0.000106966	0.000145129	0.00993471	0.0473353	STC	K06346|1|3.1e-63|239.0|csh:Closa_4296|spoIIIJ-associated protein
K09787	7.28015e-05	9.95704e-05	0.00993471	0.0473353	STC	K09787|1|5.1e-59|225.0|era:ERE_15810|uncharacterized protein
K10254	5.11163e-05	7.42474e-05	0.00993471	0.0473353	STC	K10254|1|0.0e+00|1149.0|esu:EUS_20480|oleate hydratase [EC:4.2.1.53]
K18692	8.39846e-07	1.48298e-06	0.00993471	0.0473353	STC	K18692|1|4.1e-118|421.0|smn:SMA_0434|ATP-dependent RNA helicase CshB [EC:3.6.4.13]
K03718	0.000426074	0.000329237	2.36148e-07	4.66674e-05	control	K03718|1|5.7e-22|102.0|bth:BT_2049|Lrp/AsnC family transcriptional regulator, regulator for asnA, asnC and gidA
K00046	0.000280578	0.000211262	2.80816e-07	5.29722e-05	control	K00046|1|4.5e-79|292.0|rho:RHOM_04075|gluconate 5-dehydrogenase [EC:1.1.1.69]
K07037	0.000200646	0.000156332	3.33592e-07	5.76837e-05	control	K07037|1|1.2e-113|407.0|bfg:BF638R_4068|uncharacterized protein
K02523	0.000250452	0.000189413	3.63452e-07	6.0333e-05	control	K02523|1|3.4e-164|575.0|hpr:PARA_01770|octaprenyl-diphosphate synthase [EC:2.5.1.90]
K06518	0.000227948	0.000201599	3.95882e-07	6.31889e-05	control	K06518|1|1.7e-38|157.0|pdi:BDI_2586|holin-like protein
K03570	0.000288329	0.000239584	5.79739e-07	7.93006e-05	control	K03570|1|1.2e-153|539.0|bfg:BF638R_3954|rod shape-determining protein MreC
K01719	0.000247705	0.000185882	6.04646e-07	7.93006e-05	control	K01719|1|3.3e-109|392.0|pmz:HMPREF0659_A6329|uroporphyrinogen-III synthase [EC:4.2.1.75]
K03402	0.000291921	0.000244932	7.14989e-07	8.47773e-05	control	K03402|1|1.3e-72|270.0|bsa:Bacsa_2843|transcriptional regulator of arginine metabolism
K03589	0.000274937	0.000216233	9.5638e-07	0.00010727	control	K03589|1|2.6e-181|631.0|rob:CK5_17620|cell division protein FtsQ
K00895	0.000178033	0.000134596	1.27528e-06	0.00012601	control	K00895|1|3.2e-224|774.0|rob:CK5_22030|pyrophosphate--fructose-6-phosphate 1-phosphotransferase [EC:2.7.1.90]
K07444	0.000272652	0.000227734	1.69522e-06	0.000146566	control	K07444|1|2.8e-191|664.0|cpy:Cphy_0366|putative N6-adenine-specific DNA methylase [EC:2.1.1.-]
K08191	0.0002134	0.000152358	1.69522e-06	0.000146566	control	K08191|1|1.6e-117|419.0|pdt:Prede_2708|MFS transporter, ACS family, hexuronate transporter
K03797	0.000646119	0.000552311	1.76513e-06	0.000149496	control	K03797|1|1.1e-50|197.0|pro:HMPREF0669_01413|carboxyl-terminal processing protease [EC:3.4.21.102]
K01081	0.000176396	0.000131847	1.8378e-06	0.000149547	control	K01081|1|9.1e-65|244.0|pro:HMPREF0669_01479|5'-nucleotidase [EC:3.1.3.5]
K01200	9.01954e-05	4.92216e-05	1.8378e-06	0.000149547	control	K01200|1|1.3e-36|151.0|fpa:FPR_10150|pullulanase [EC:3.2.1.41]
K03332	0.000220413	0.000148672	3.61367e-06	0.000245848	control	K03332|1|2.2e-40|163.0|dok:MED134_10760|fructan beta-fructosidase [EC:3.2.1.80]
K03787	0.000212261	0.000173036	4.39338e-06	0.0002805	control	K03787|1|5.0e-21|99.0|baci:B1NLA3E_01470|5'-nucleotidase [EC:3.1.3.5]
K01610	0.000372388	0.000313458	4.93603e-06	0.000296877	control	K01610|1|2.7e-168|588.0|bxy:BXY_19220|phosphoenolpyruvate carboxykinase (ATP) [EC:4.1.1.49]
K03517	0.000266127	0.000233929	5.54254e-06	0.000328594	control	K03517|1|1.0e-167|586.0|afd:Alfi_1493|quinolinate synthase [EC:2.5.1.72]
K03321	0.000243673	0.000204307	6.22003e-06	0.000344175	control	K03321|1|1.7e-78|290.0|bvs:BARVI_07860|sulfate permease, SulP family
K04477	0.000149832	8.58444e-05	6.22003e-06	0.000344175	control	K04477|1|1.1e-139|493.0|eel:EUBELI_20621|putative hydrolase
K00971	0.00048392	0.000363651	6.97636e-06	0.000366479	control	K00971|1|2.9e-21|100.0|gka:GK3304|mannose-1-phosphate guanylyltransferase [EC:2.7.7.13]
K09680	0.000154257	9.90206e-05	8.12253e-06	0.000390951	control	K09680|1|1.5e-26|117.0|pdi:BDI_2301|type II pantothenate kinase [EC:2.7.1.33]
K00240	0.000273318	0.000214197	8.43603e-06	0.000390951	control	K00240|1|2.3e-146|515.0|bxy:BXY_21340|succinate dehydrogenase / fumarate reductase, iron-sulfur subunit [EC:1.3.5.1 1.3.5.4]
K00625	0.000268255	0.00023903	8.76107e-06	0.000390951	control	K00625|1|1.3e-148|523.0|pro:HMPREF0669_01038|phosphate acetyltransferase [EC:2.3.1.8]
K03269	0.000197574	0.000162042	8.76107e-06	0.000390951	control	K03269|1|4.2e-139|491.0|bvu:BVU_0525|UDP-2,3-diacylglucosamine hydrolase [EC:3.6.1.54]
K05516	0.00017184	0.000123375	8.76107e-06	0.000390951	control	K05516|1|8.5e-38|155.0|pdt:Prede_0680|curved DNA-binding protein
K07173	0.000236764	0.000177189	8.76107e-06	0.000390951	control	K07173|1|5.1e-59|225.0|osp:Odosp_0145|S-ribosylhomocysteine lyase [EC:4.4.1.21]
K09861	0.000239995	0.000195471	8.76107e-06	0.000390951	control	K09861|1|8.8e-112|400.0|pdi:BDI_1226|uncharacterized protein
K00241	0.000244974	0.000201842	1.13952e-05	0.000482553	control	K00241|1|9.8e-126|447.0|bhl:Bache_0807|succinate dehydrogenase / fumarate reductase, cytochrome b subunit
K00912	0.000196621	0.000154792	1.32238e-05	0.00052768	control	K00912|1|1.6e-11|67.0|phe:Phep_0645|tetraacyldisaccharide 4'-kinase [EC:2.7.1.130]
K03654	0.000671013	0.000586428	1.32238e-05	0.00052768	control	K03654|1|1.4e-224|775.0|pdi:BDI_2394|ATP-dependent DNA helicase RecQ [EC:3.6.4.12]
K01776	0.000311117	0.000280465	1.42399e-05	0.000547182	control	K01776|1|1.8e-44|177.0|eel:EUBELI_01280|glutamate racemase [EC:5.1.1.3]
K03773	0.000258175	0.000189895	1.59048e-05	0.00058933	control	K03773|1|8.3e-123|437.0|bvu:BVU_0206|FKBP-type peptidyl-prolyl cis-trans isomerase FklB [EC:5.2.1.8]
K12257	0.000286284	0.000253082	1.64999e-05	0.000595431	control	K12257|1|8.8e-286|978.0|bprs:CK3_10360|SecD/SecF fusion protein
K08307	0.000194627	0.000163467	1.77543e-05	0.000608928	control	K08307|1|1.8e-154|542.0|bhl:Bache_1248|membrane-bound lytic murein transglycosylase D
K03590	0.000237336	0.000183598	1.90992e-05	0.000639208	control	K03590|1|6.2e-136|481.0|pdi:BDI_2484|cell division protein FtsA
K11752	0.000232336	0.000188984	1.90992e-05	0.000639208	control	K11752|1|1.4e-171|599.0|rho:RHOM_16840|diaminohydroxyphosphoribosylaminopyrimidine deaminase / 5-amino-6-(5-phosphoribosylamino)uracil reductase [EC:3.5.4.26 1.1.1.193]
K01613	0.000258824	0.000217536	2.37408e-05	0.000740784	control	K01613|1|2.3e-10|63.0|cac:CA_C0799|phosphatidylserine decarboxylase [EC:4.1.1.65]
K05810	0.000234612	0.000198579	2.37408e-05	0.000740784	control	K05810|1|6.7e-59|225.0|ova:OBV_13860|laccase domain-containing protein
K00793	0.00026701	0.000218269	2.46119e-05	0.000751025	control	K00793|1|2.1e-104|376.0|pdi:BDI_0352|riboflavin synthase [EC:2.5.1.9]
K01278	0.000402573	0.000331166	2.46119e-05	0.000751025	control	K01278|1|3.0e-184|641.0|bth:BT_3254|dipeptidyl-peptidase 4 [EC:3.4.14.5]
K01858	0.000162892	0.000120355	2.84102e-05	0.000824491	control	K01858|1|5.0e-161|564.0|cdb:CDBH8_0119|myo-inositol-1-phosphate synthase [EC:5.5.1.4]
K01181	0.000130831	8.57865e-05	3.16179e-05	0.000868968	control	K01181|1|4.2e-103|372.0|rix:RO1_31190|endo-1,4-beta-xylanase [EC:3.2.1.8]
K03786	0.000273102	0.000238125	3.16179e-05	0.000868968	control	K03786|1|1.1e-31|134.0|eel:EUBELI_01325|3-dehydroquinate dehydratase II [EC:4.2.1.10]
K05801	0.000151269	0.000104107	3.16179e-05	0.000868968	control	K05801|1|1.7e-127|453.0|bvu:BVU_0073|DnaJ like chaperone protein
K07027	0.00024242	0.000188552	3.16179e-05	0.000868968	control	K07027|1|1.3e-25|114.0|afn:Acfer_1023|glycosyltransferase 2 family protein
K07139	0.0002329	0.000208221	3.27615e-05	0.000882859	control	K07139|1|8.3e-53|204.0|coo:CCU_27890|uncharacterized protein
K03587	0.00021463	0.000176768	3.39444e-05	0.000903008	control	K03587|1|8.2e-17|85.0|geo:Geob_0774|cell division protein FtsI (penicillin-binding protein 3)
K03771	0.000252551	0.000205583	3.64329e-05	0.00093911	control	K03771|1|7.8e-28|122.0|bsa:Bacsa_2962|peptidyl-prolyl cis-trans isomerase SurA [EC:5.2.1.8]
K01661	0.000162256	0.000114866	3.90941e-05	0.000965716	control	K01661|1|9.8e-92|334.0|pru:PRU_1684|naphthoate synthase [EC:4.1.3.36]
K01676	0.000203921	0.00017003	3.90941e-05	0.000965716	control	K01676|1|2.0e-149|525.0|cro:ROD_34851|fumarate hydratase, class I [EC:4.2.1.2]
K02429	0.000569019	0.000423332	3.90941e-05	0.000965716	control	K02429|1|2.6e-79|293.0|eao:BD94_0192|MFS transporter, FHS family, L-fucose permease
K09125	0.000167025	0.000134902	4.04928e-05	0.00099435	control	K09125|1|9.2e-118|420.0|bhl:Bache_1837|uncharacterized protein
K01991	0.000341741	0.000252236	4.49796e-05	0.00104037	control	K01991|1|3.2e-122|435.0|bxy:BXY_15830|polysaccharide biosynthesis/export protein
K01840	0.00020668	0.000168397	4.65772e-05	0.00106206	control	K01840|1|1.5e-126|449.0|pit:PIN17_0458|phosphomannomutase [EC:5.4.2.8]
K09748	0.000317842	0.00027924	4.65772e-05	0.00106206	control	K09748|1|1.7e-25|114.0|rus:RBI_I00055|ribosome maturation factor RimP
K01673	0.000205585	0.000150535	4.99353e-05	0.00112017	control	K01673|1|6.9e-12|69.0|dma:DMR_00600|carbonic anhydrase [EC:4.2.1.1]
K07277	0.000228689	0.000178875	5.73518e-05	0.00125268	control	K07277|1|1.6e-66|250.0|amo:Anamo_0309|outer membrane protein insertion porin family
K09457	0.000220427	0.000177098	5.93627e-05	0.0012831	control	K09457|1|2.2e-74|276.0|ttm:Tthe_2057|7-cyano-7-deazaguanine reductase [EC:1.7.1.13]
K01815	0.000317744	0.000240861	6.14403e-05	0.00128776	control	K01815|1|2.1e-138|489.0|bpb:bpr_I0929|4-deoxy-L-threo-5-hexosulose-uronate ketol-isomerase [EC:5.3.1.17]
K02775	0.000157853	9.90767e-05	6.14403e-05	0.00128776	control	K02775|1|5.4e-258|886.0|koe:A225_5156|PTS system, galactitol-specific IIC component
K09797	0.000148712	0.000109592	6.14403e-05	0.00128776	control	K09797|1|2.6e-26|116.0|bsa:Bacsa_0966|uncharacterized protein
K00684	0.000125049	9.56702e-05	6.35865e-05	0.00130636	control	K00684|1|1.2e-138|490.0|kpe:KPK_3645|leucyl/phenylalanyl-tRNA--protein transferase [EC:2.3.2.6]
K03783	0.000244216	0.000215195	6.35865e-05	0.00130636	control	K03783|1|1.5e-143|506.0|fpr:FP2_03890|purine-nucleoside phosphorylase [EC:2.4.2.1]
K06142	0.000671542	0.000557075	6.35865e-05	0.00130636	control	K06142|1|4.9e-72|268.0|bhl:Bache_0324|outer membrane protein
K01235	0.000127353	8.21012e-05	6.58036e-05	0.00131925	control	K01235|1|2.9e-125|445.0|pjd:Pjdr2_1323|alpha-glucuronidase [EC:3.2.1.139]
K13378	0.000182286	0.000146728	6.58036e-05	0.00131925	control	K13378|1|3.9e-95|345.0|ash:AL1_23410|NADH-quinone oxidoreductase subunit C/D [EC:1.6.5.3]
K00847	0.000470333	0.000417197	7.04592e-05	0.00138581	control	K00847|1|1.8e-48|190.0|rto:RTO_29460|fructokinase [EC:2.7.1.4]
K13043	0.000187063	0.00014413	7.29022e-05	0.00141376	control	K13043|1|1.2e-77|287.0|pdt:Prede_0149|N-succinyl-L-ornithine transcarbamylase [EC:2.1.3.11]
K03152	0.000255918	0.00022645	8.93274e-05	0.00168504	control	K03152|1|4.8e-87|318.0|bhl:Bache_0086|4-methyl-5(b-hydroxyethyl)-thiazole monophosphate biosynthesis
K02493	0.000291208	0.000261835	9.2384e-05	0.00171925	control	K02493|1|7.5e-22|102.0|sur:STAUR_5696|release factor glutamine methyltransferase [EC:2.1.1.297]
K04084	0.000185133	0.000155108	9.87959e-05	0.00180618	control	K04084|1|2.5e-88|323.0|pdt:Prede_1204|thiol:disulfide interchange protein DsbD [EC:1.8.1.8]
K01897	0.000747429	0.000656596	0.000102157	0.00182738	control	K01897|1|5.2e-114|408.0|msi:Msm_0374|long-chain acyl-CoA synthetase [EC:6.2.1.3]
K12524	0.00015972	0.00013419	0.000102157	0.00182738	control	K12524|1|1.7e-144|509.0|bvs:BARVI_06030|bifunctional aspartokinase / homoserine dehydrogenase 1 [EC:2.7.2.4 1.1.1.3]
K06950	0.000362709	0.000312825	0.000105626	0.00187329	control	K06950|1|2.4e-99|359.0|bth:BT_2134|uncharacterized protein
K03340	0.000205933	0.00017848	0.000109206	0.00190423	control	K03340|1|8.0e-187|650.0|rob:CK5_18050|diaminopimelate dehydrogenase [EC:1.4.1.16]
K09011	0.000156429	0.000119373	0.000109206	0.00190423	control	K09011|1|9.2e-101|364.0|bsa:Bacsa_2896|D-citramalate synthase [EC:2.3.1.182]
K03606	0.000151937	0.000116296	0.000120646	0.00204359	control	K03606|1|8.2e-191|663.0|bdo:EL88_06385|putative colanic acid biosysnthesis UDP-glucose lipid carrier transferase
K15923	0.000439409	0.000328021	0.000120646	0.00204359	control	K15923|1|0.0e+00|1145.0|bth:BT_3173|alpha-L-fucosidase 2 [EC:3.2.1.51]
K00342	0.000189007	0.00015671	0.00012889	0.00215683	control	K00342|1|1.1e-137|486.0|pro:HMPREF0669_01547|NADH-quinone oxidoreductase subunit M [EC:1.6.5.3]
K03743	0.000171965	0.000140468	0.00012889	0.00215683	control	K03743|1|6.3e-87|318.0|kok:KONIH1_22870|nicotinamide-nucleotide amidase [EC:3.5.1.42]
K06966	0.000324736	0.000266745	0.000133208	0.00219371	control	K06966|1|5.5e-86|315.0|bdo:EL88_00455|uncharacterized protein
K07304	6.49452e-05	3.58076e-05	0.000133208	0.00219371	control	K07304|1|4.8e-138|488.0|kpa:KPNJ1_05017|peptide-methionine (S)-S-oxide reductase [EC:1.8.4.11]
K02517	0.000229872	0.00018226	0.000137663	0.00223164	control	K02517|1|1.6e-15|81.0|thi:THI_2575|Kdo2-lipid IVA lauroyltransferase [EC:2.3.1.241]
K09808	0.000392351	0.000324713	0.000137663	0.00223164	control	K09808|1|8.0e-13|72.0|bvs:BARVI_07195|lipoprotein-releasing system permease protein
K07259	0.00018272	0.000148449	0.000146996	0.00234628	control	K07259|1|1.8e-277|951.0|eck:EC55989_3600|D-alanyl-D-alanine carboxypeptidase / D-alanyl-D-alanine-endopeptidase (penicillin-binding protein 4) [EC:3.4.16.4 3.4.21.-]
K01173	0.000208306	0.000169815	0.000151883	0.00239663	control	K01173|1|4.1e-31|132.0|bsa:Bacsa_1359|endonuclease G, mitochondrial
K02005	0.000639263	0.000555155	0.000151883	0.00239663	control	K02005|1|2.7e-66|249.0|scf:Spaf_1451|HlyD family secretion protein
K03694	0.000105917	7.50629e-05	0.000162119	0.00251043	control	K03694|1|1.3e-89|327.0|cso:CLS_03580|ATP-dependent Clp protease ATP-binding subunit ClpA
K04516	0.000188391	0.000162333	0.000162119	0.00251043	control	K04516|1|2.6e-198|688.0|bth:BT_3934|chorismate mutase [EC:5.4.99.5]
K01520	0.000328089	0.00029049	0.000173002	0.00262989	control	K01520|1|5.0e-57|219.0|rob:CK5_29380|dUTP pyrophosphatase [EC:3.6.1.23]
K09015	0.000219564	0.000174033	0.000173002	0.00262989	control	K09015|1|1.1e-20|98.0|abs:AZOBR_p110107|Fe-S cluster assembly protein SufD
K14742	0.000204148	0.00017094	0.000173002	0.00262989	control	K14742|1|4.0e-114|408.0|ash:AL1_20000|tRNA threonylcarbamoyladenosine biosynthesis protein TsaB
K06891	0.00010793	7.89148e-05	0.000178698	0.00269672	control	K06891|1|5.5e-18|89.0|cso:CLS_03570|ATP-dependent Clp protease adaptor protein ClpS
K04762	0.000175279	0.000147647	0.000190622	0.00279535	control	K04762|1|1.2e-34|144.0|osp:Odosp_2120|ribosome-associated heat shock protein Hsp15
K09458	0.000356492	0.000301527	0.000203292	0.00291924	control	K09458|1|2.5e-194|675.0|rho:RHOM_14065|3-oxoacyl-[acyl-carrier-protein] synthase II [EC:2.3.1.179]
K17103	0.000247891	0.000212585	0.000223787	0.00313755	control	K17103|1|3.0e-27|120.0|rum:CK1_33640|CDP-diacylglycerol---serine O-phosphatidyltransferase [EC:2.7.8.8]
K00969	0.000240568	0.000223374	0.00024621	0.00335007	control	K00969|1|8.1e-85|311.0|bhl:Bache_3211|nicotinate-nucleotide adenylyltransferase [EC:2.7.7.18]
K01911	0.000125969	9.56663e-05	0.000254141	0.0034243	control	K01911|1|3.4e-43|173.0|bfg:BF638R_1320|O-succinylbenzoic acid--CoA ligase [EC:6.2.1.26]
K02065	0.000232234	0.000197701	0.000262311	0.00352295	control	K02065|1|3.1e-48|189.0|hsw:Hsw_2746|phospholipid/cholesterol/gamma-HCH transport system ATP-binding protein
K00651	0.000251094	0.000228168	0.000270727	0.00360102	control	K00651|1|9.4e-86|314.0|rob:CK5_31040|homoserine O-succinyltransferase [EC:2.3.1.46]
K02066	0.000226353	0.000190746	0.000270727	0.00360102	control	K02066|1|5.5e-105|378.0|osp:Odosp_3346|phospholipid/cholesterol/gamma-HCH transport system permease protein
K00677	0.000408501	0.000359071	0.000288324	0.0037392	control	K00677|1|1.4e-18|91.0|osp:Odosp_0566|UDP-N-acetylglucosamine acyltransferase [EC:2.3.1.129]
K02426	0.000221645	0.000175733	0.000288324	0.0037392	control	K02426|1|1.1e-69|261.0|pdi:BDI_3546|cysteine desulfuration protein SufE
K00525	0.000289318	0.0002368	0.000297519	0.00382261	control	K00525|1|2.9e-127|452.0|fus:HMPREF0409_02128|ribonucleoside-diphosphate reductase alpha chain [EC:1.17.4.1]
K03775	0.000195565	0.000172703	0.000297519	0.00382261	control	K03775|1|6.3e-34|142.0|pro:HMPREF0669_01626|FKBP-type peptidyl-prolyl cis-trans isomerase SlyD [EC:5.2.1.8]
K03270	0.000196662	0.000161912	0.000326779	0.00414719	control	K03270|1|9.8e-39|158.0|tai:Taci_1289|3-deoxy-D-manno-octulosonate 8-phosphate phosphatase (KDO 8-P phosphatase) [EC:3.1.3.45]
K12573	0.000275738	0.000245353	0.000326779	0.00414719	control	K12573|1|0.0e+00|1480.0|afd:Alfi_0417|ribonuclease R [EC:3.1.-.-]
K05592	0.000288133	0.000259879	0.000337116	0.00421395	control	K05592|1|1.5e-41|167.0|era:ERE_14210|ATP-dependent RNA helicase DeaD [EC:3.6.4.13]
K02622	0.000218806	0.000178479	0.000347758	0.0042447	control	K02622|1|1.6e-240|828.0|pro:HMPREF0669_01063|topoisomerase IV subunit B [EC:5.99.1.-]
K07273	0.000175408	0.000128985	0.000347758	0.0042447	control	K07273|1|5.0e-91|331.0|pro:HMPREF0669_00373|lysozyme
K11085	0.000255841	0.000208256	0.000347758	0.0042447	control	K11085|1|1.6e-28|124.0|emi:Emin_0888|ATP-binding cassette, subfamily B, bacterial MsbA [EC:3.6.3.-]
K12251	0.000170698	0.000140486	0.000347758	0.0042447	control	K12251|1|1.0e-23|108.0|eel:EUBELI_01421|N-carbamoylputrescine amidase [EC:3.5.1.53]
K01495	0.000258341	0.000224925	0.000358715	0.00431497	control	K01495|1|8.5e-55|211.0|coo:CCU_02780|GTP cyclohydrolase I [EC:3.5.4.16]
K09810	0.00018483	0.000151357	0.000381602	0.00452471	control	K09810|1|4.1e-14|76.0|npp:PP1Y_Mpl5870|lipoprotein-releasing system ATP-binding protein [EC:3.6.3.-]
K01438	0.000174688	0.000137165	0.000393551	0.00460067	control	K01438|1|2.7e-30|130.0|bsa:Bacsa_2053|acetylornithine deacetylase [EC:3.5.1.16]
K03426	0.000211123	0.000167572	0.000418505	0.00475834	control	K03426|1|3.6e-100|362.0|pdn:HMPREF9137_1399|NAD+ diphosphatase [EC:3.6.1.22]
K00208	0.000227623	0.000187671	0.000431529	0.00485324	control	K00208|1|8.3e-123|437.0|pit:PIN17_A1071|enoyl-[acyl-carrier protein] reductase I [EC:1.3.1.9 1.3.1.10]
K06113	0.000301925	0.000215975	0.000458719	0.00503621	control	K06113|1|1.9e-22|104.0|pdt:Prede_1294|arabinan endo-1,5-alpha-L-arabinosidase [EC:3.2.1.99]
K02967	0.000379402	0.000344037	0.000472907	0.00511084	control	K02967|1|1.2e-151|533.0|bhl:Bache_0145|small subunit ribosomal protein S2
K13993	0.000345077	0.000251198	0.000472907	0.00511084	control	K13993|1|4.6e-64|242.0|ecas:ECBG_01593|HSP20 family protein
K02527	0.000203105	0.000172278	0.000487502	0.00524128	control	K02527|1|7.6e-111|397.0|bfg:BF638R_4066|3-deoxy-D-manno-octulosonic-acid transferase [EC:2.4.99.12 2.4.99.13 2.4.99.14 2.4.99.15]
K07322	0.000300234	0.000244738	0.000533849	0.00560879	control	K07322|1|1.3e-44|177.0|pdi:BDI_2598|regulator of cell morphogenesis and NO signaling
K15635	0.000163558	0.000138807	0.000533849	0.00560879	control	K15635|1|8.6e-40|161.0|csd:Clst_0600|2,3-bisphosphoglycerate-independent phosphoglycerate mutase [EC:5.4.2.12]
K01198	0.000246919	0.000193441	0.000550188	0.00575134	control	K01198|1|8.1e-32|135.0|hel:HELO_1161|xylan 1,4-beta-xylosidase [EC:3.2.1.37]
K00243	0.000252514	0.000215692	0.000566993	0.00589729	control	K00243|1|6.9e-99|358.0|era:ERE_22800|uncharacterized protein
K16212	0.000153065	0.000117732	0.000584274	0.00601672	control	K16212|1|4.8e-208|720.0|bhl:Bache_0227|4-O-beta-D-mannosyl-D-glucose phosphorylase [EC:2.4.1.281]
K00339	0.00020648	0.000170198	0.000602045	0.00602045	control	K00339|1|9.2e-14|75.0|pro:HMPREF0669_01544|NADH-quinone oxidoreductase subunit J [EC:1.6.5.3]
K00876	0.000456312	0.000430021	0.000602045	0.00602045	control	K00876|1|2.0e-79|293.0|era:ERE_06350|uridine kinase [EC:2.7.1.48]
K03565	0.000217811	0.000196269	0.000620318	0.00615866	control	K03565|1|7.5e-92|334.0|pdi:BDI_3693|regulatory protein
K01051	0.000222593	0.000165216	0.000741244	0.00695964	control	K01051|1|9.5e-52|201.0|kok:KONIH1_13850|pectinesterase [EC:3.1.1.11]
K05970	0.000474589	0.000392564	0.000741244	0.00695964	control	K05970|1|7.0e-135|477.0|bfg:BF638R_1731|sialate O-acetylesterase [EC:3.1.1.53]
K01243	0.000299971	0.000239703	0.00078619	0.00729908	control	K01243|1|9.4e-16|81.0|era:ERE_08590|adenosylhomocysteine nucleosidase [EC:3.2.2.9]
K02619	0.00015287	0.000123992	0.0008096	0.00748294	control	K02619|1|3.8e-38|156.0|pdi:BDI_1173|4-amino-4-deoxychorismate lyase [EC:4.1.3.38]
K06861	0.000234067	0.000195075	0.000833656	0.00760367	control	K06861|1|4.6e-98|355.0|rce:RC1_3202|lipopolysaccharide export system ATP-binding protein [EC:3.6.3.-]
K06872	0.000220309	0.000189848	0.000833656	0.00760367	control	K06872|1|6.9e-150|527.0|fpa:FPR_07810|uncharacterized protein
K00343	0.000183895	0.000154163	0.000858373	0.00771049	control	K00343|1|2.8e-85|312.0|pdt:Prede_1914|NADH-quinone oxidoreductase subunit N [EC:1.6.5.3]
K06180	0.00075426	0.000672152	0.000858373	0.00771049	control	K06180|1|2.4e-50|196.0|rto:RTO_22390|23S rRNA pseudouridine1911/1915/1917 synthase [EC:5.4.99.23]
K00346	0.000172945	0.000146546	0.000883768	0.00783683	control	K00346|1|2.8e-191|664.0|pdt:Prede_0408|Na+-transporting NADH:ubiquinone oxidoreductase subunit A [EC:1.6.5.8]
K00782	0.000120969	8.80804e-05	0.000883768	0.00783683	control	K00782|1|1.4e-12|71.0|bxy:BXY_35670|L-lactate dehydrogenase complex protein LldG
K02834	0.000321321	0.00028904	0.000936661	0.00814915	control	K02834|1|4.0e-44|176.0|bvs:BARVI_07190|ribosome-binding factor A
K11717	0.000244643	0.00021729	0.000964193	0.00835366	control	K11717|1|8.6e-110|394.0|rrf:F11_13200|cysteine desulfurase / selenocysteine lyase [EC:2.8.1.7 4.4.1.16]
K13747	0.000212472	0.000192061	0.000992474	0.0084923	control	K13747|1|2.3e-61|233.0|sulr:B649_05720|carboxynorspermidine decarboxylase [EC:4.1.1.96]
K16211	0.000131823	0.000100361	0.000992474	0.0084923	control	K16211|1|7.5e-39|158.0|bhl:Bache_3075|maltose/moltooligosaccharide transporter
K04751	0.000228795	0.000186931	0.00102152	0.00868711	control	K04751|1|1.0e-59|227.0|bth:BT_0545|nitrogen regulatory protein P-II 1
K03281	0.000175681	0.000144723	0.00105135	0.00886811	control	K03281|1|8.1e-102|367.0|amed:B224_0515|chloride channel protein, CIC family
K06041	0.00023591	0.0001933	0.00108199	0.00908957	control	K06041|1|4.5e-60|229.0|csr:Cspa_c45630|arabinose-5-phosphate isomerase [EC:5.3.1.13]
K01262	0.00046021	0.000408378	0.00111345	0.00927873	control	K01262|1|0.0e+00|1209.0|eno:ECENHK_14445|Xaa-Pro aminopeptidase [EC:3.4.11.9]
K01755	0.0003031	0.000277153	0.00111345	0.00927873	control	K01755|1|2.2e-210|728.0|rch:RUM_23420|argininosuccinate lyase [EC:4.3.2.1]
K03811	0.000158616	0.000123029	0.00111345	0.00927873	control	K03811|1|1.2e-119|427.0|bxy:BXY_09950|nicotinamide mononucleotide transporter
K07386	0.000184522	0.000150967	0.00121297	0.00990913	control	K07386|1|0.0e+00|1341.0|bfr:BF4102|putative endopeptidase [EC:3.4.24.-]
K09955	0.000521194	0.000424352	0.00121297	0.00990913	control	K09955|1|1.7e-55|213.0|bdo:EL88_03110|uncharacterized protein
K01372	0.00025359	0.000197693	0.00128382	0.0103454	control	K01372|1|9.6e-245|842.0|bhl:Bache_2624|bleomycin hydrolase [EC:3.4.22.40]
K06177	0.000149799	0.000130509	0.00128382	0.0103454	control	K06177|1|5.2e-44|175.0|bsa:Bacsa_0895|tRNA pseudouridine32 synthase / 23S rRNA pseudouridine746 synthase [EC:5.4.99.28 5.4.99.29]
K08218	0.000304392	0.000252816	0.00135847	0.0108209	control	K08218|1|1.4e-258|888.0|afd:Alfi_2316|MFS transporter, PAT family, beta-lactamase induction signal transducer AmpG
K01284	0.000392777	0.000324663	0.00139728	0.0109204	control	K01284|1|0.0e+00|1383.0|kpo:KPN2242_10760|peptidyl-dipeptidase Dcp [EC:3.4.15.5]
K03092	0.000242366	0.000198488	0.00139728	0.0109204	control	K03092|1|2.8e-51|199.0|pdn:HMPREF9137_0514|RNA polymerase sigma-54 factor
K07052	0.000342039	0.000307731	0.00147798	0.0114433	control	K07052|1|2.9e-55|213.0|bxy:BXY_16900|uncharacterized protein
K01918	0.000220169	0.000192011	0.00151993	0.0116378	control	K01918|1|9.7e-160|560.0|bprl:CL2_23370|pantoate--beta-alanine ligase [EC:6.3.2.1]
K01924	0.000312774	0.000277274	0.00151993	0.0116378	control	K01924|1|1.0e-112|404.0|fpa:FPR_13640|UDP-N-acetylmuramate--alanine ligase [EC:6.3.2.8]
K00239	0.000246898	0.000216147	0.00160712	0.0121044	control	K00239|1|1.6e-297|1017.0|fpr:FP2_29790|succinate dehydrogenase / fumarate reductase, flavoprotein subunit [EC:1.3.5.1 1.3.5.4]
K02428	0.000495323	0.00045984	0.00169889	0.0126351	control	K02428|1|1.1e-18|91.0|ccl:Clocl_1232|XTP/dITP diphosphohydrolase [EC:3.6.1.66]
K00891	0.000320576	0.000299157	0.00174656	0.0128972	control	K00891|1|1.3e-44|177.0|ipo:Ilyop_1216|shikimate kinase [EC:2.7.1.71]
K12984	1.97222e-07	3.9585e-08	0.00178368	0.0131183	control	K12984|1|3.7e-17|86.0|hpr:PARA_04710|(heptosyl)LPS beta-1,4-glucosyltransferase [EC:2.4.1.-]
K00341	0.000220055	0.000174523	0.00179546	0.0131183	control	K00341|1|4.0e-82|302.0|bsa:Bacsa_1774|NADH-quinone oxidoreductase subunit L [EC:1.6.5.3]
K12071	3.23018e-06	1.14409e-06	0.00185783	0.0135501	control	K12071|1|8.2e-34|141.0|ajs:Ajs_1549|conjugal transfer pilus assembly protein TraD
K01809	0.000234781	0.00021923	0.00189706	0.0137396	control	K01809|1|8.3e-53|204.0|cgo:Corgl_1460|mannose-6-phosphate isomerase [EC:5.3.1.8]
K07098	0.000368978	0.000314502	0.00189706	0.0137396	control	K07098|1|8.8e-235|809.0|pdi:BDI_3658|uncharacterized protein
K09022	0.00021341	0.000178555	0.00194981	0.0140238	control	K09022|1|1.3e-40|164.0|bvs:BARVI_00580|2-iminobutanoate/2-iminopropanoate deaminase [EC:3.5.99.10]
K06158	0.000441616	0.000412869	0.00200391	0.0142891	control	K06158|1|4.2e-173|604.0|rho:RHOM_10150|ATP-binding cassette, subfamily F, member 3
K00349	0.000173142	0.000152532	0.00205938	0.0146093	control	K00349|1|1.0e-63|241.0|pdi:BDI_1122|Na+-transporting NADH:ubiquinone oxidoreductase subunit D [EC:1.6.5.8]
K00788	0.000436003	0.000395503	0.00211626	0.0149108	control	K00788|1|4.6e-64|242.0|msi:Msm_0917|thiamine-phosphate pyrophosphorylase [EC:2.5.1.3]
K02837	0.000259744	0.000241156	0.00211626	0.0149108	control	K02837|1|5.6e-211|730.0|fpr:FP2_12100|peptide chain release factor 3
K04518	0.000183593	0.000151815	0.00211626	0.0149108	control	K04518|1|4.9e-159|557.0|pdi:BDI_1377|prephenate dehydratase [EC:4.2.1.51]
K08289	0.000159008	0.000131408	0.00217457	0.0152441	control	K08289|1|3.4e-215|744.0|bsa:Bacsa_1332|phosphoribosylglycinamide formyltransferase 2 [EC:2.1.2.2]
K00278	0.000250512	0.000224147	0.00223436	0.0156104	control	K00278|1|8.5e-265|909.0|bvs:BARVI_07515|L-aspartate oxidase [EC:1.4.3.16]
K00794	0.000260761	0.000234729	0.00223436	0.0156104	control	K00794|1|4.3e-56|215.0|csb:CLSA_c14650|6,7-dimethyl-8-ribityllumazine synthase [EC:2.5.1.78]
K00748	0.000198836	0.000174406	0.00229565	0.0159047	control	K00748|1|1.1e-35|148.0|cfu:CFU_1344|lipid-A-disaccharide synthase [EC:2.4.1.182]
K01686	0.000331232	0.000276416	0.00229565	0.0159047	control	K01686|1|2.1e-102|369.0|kpe:KPK_0501|mannonate dehydratase [EC:4.2.1.8]
K03630	0.000461397	0.000377405	0.00229565	0.0159047	control	K03630|1|2.3e-27|120.0|cso:CLS_09530|DNA repair protein RadC
K01895	0.000167076	0.000144593	0.00242286	0.0166472	control	K01895|1|2.8e-312|1066.0|bsa:Bacsa_1885|acetyl-CoA synthetase [EC:6.2.1.1]
K00859	0.000241027	0.000214747	0.0025565	0.0172232	control	K00859|1|1.2e-104|377.0|scf:Spaf_1502|dephospho-CoA kinase [EC:2.7.1.24]
K02113	0.000264132	0.000232041	0.0025565	0.0172232	control	K02113|1|3.7e-19|93.0|ckp:ckrop_1277|F-type H+-transporting ATPase subunit delta
K03470	0.000290419	0.000266776	0.0025565	0.0172232	control	K03470|1|4.8e-34|142.0|apal:BN85404720|ribonuclease HII [EC:3.1.26.4]
K02860	0.00025018	0.000224869	0.00262582	0.0176329	control	K02860|1|2.1e-87|319.0|bhl:Bache_3218|16S rRNA processing protein RimM
K03814	0.000136806	0.000116072	0.00269685	0.0179071	control	K03814|1|7.7e-130|460.0|koe:A225_5225|monofunctional biosynthetic peptidoglycan transglycosylase [EC:2.4.1.-]
K02897	0.000244635	0.000222246	0.00276963	0.0182444	control	K02897|1|8.1e-15|78.0|rto:RTO_00120|large subunit ribosomal protein L25
K00981	0.000294026	0.00027899	0.00284421	0.0185881	control	K00981|1|2.8e-34|143.0|cpy:Cphy_2623|phosphatidate cytidylyltransferase [EC:2.7.7.41]
K00350	0.000174904	0.000152036	0.00292061	0.018968	control	K00350|1|1.2e-79|294.0|pah:Poras_0161|Na+-transporting NADH:ubiquinone oxidoreductase subunit E [EC:1.6.5.8]
K03303	0.000102297	6.80927e-05	0.00292061	0.018968	control	K03303|1|5.7e-39|159.0|bxy:BXY_44590|lactate permease
K01129	0.000287692	0.000255717	0.00299888	0.0193551	control	K01129|1|9.4e-16|81.0|rus:RBI_I00218|dGTPase [EC:3.1.5.1]
K00857	0.000230849	0.000205929	0.00307906	0.0197804	control	K00857|1|4.6e-47|185.0|mbj:KQ51_00315|thymidine kinase [EC:2.7.1.21]
K06920	0.000211854	0.000179894	0.00316119	0.020152	control	K06920|1|2.6e-94|342.0|bvs:BARVI_00610|7-cyano-7-deazaguanine synthase [EC:6.3.4.20]
K00812	0.000376958	0.000333235	0.00324532	0.0205934	control	K00812|1|3.4e-43|173.0|aco:Amico_1752|aspartate aminotransferase [EC:2.6.1.1]
K09922	0.000170979	0.000139947	0.00324532	0.0205934	control	K09922|1|5.9e-26|115.0|pdi:BDI_2112|uncharacterized protein
K00348	0.000175202	0.000149875	0.00333147	0.0209162	control	K00348|1|9.3e-67|251.0|cko:CKO_02059|Na+-transporting NADH:ubiquinone oxidoreductase subunit C [EC:1.6.5.8]
K00721	0.000221682	0.000202042	0.00333147	0.0209162	control	K00721|1|1.5e-124|443.0|bxy:BXY_42440|dolichol-phosphate mannosyltransferase [EC:2.4.1.83]
K00759	0.000279922	0.00024315	0.00333147	0.0209162	control	K00759|1|1.2e-60|231.0|dps:DP1516|adenine phosphoribosyltransferase [EC:2.4.2.7]
K05837	0.0002819	0.00026356	0.00341971	0.0213732	control	K05837|1|3.2e-71|266.0|nmu:Nmul_A0316|rod shape determining protein RodA
K01619	0.000311093	0.000276354	0.00351007	0.0219049	control	K01619|1|3.0e-148|522.0|kpa:KPNJ1_04768|deoxyribose-phosphate aldolase [EC:4.1.2.4]
K00029	0.000208055	0.000172617	0.00360259	0.0222813	control	K00029|1|3.6e-276|946.0|koe:A225_4315|malate dehydrogenase (oxaloacetate-decarboxylating)(NADP+) [EC:1.1.1.40]
K01744	0.000162485	0.000122918	0.00360259	0.0222813	control	K01744|1|8.1e-102|367.0|eas:Entas_0360|aspartate ammonia-lyase [EC:4.3.1.1]
K05515	0.000266447	0.000249077	0.00360259	0.0222813	control	K05515|1|1.7e-19|94.0|rch:RUM_06110|penicillin-binding protein 2
K03077	0.000103064	6.98301e-05	0.00369733	0.0227655	control	K03077|1|8.7e-129|457.0|bxy:BXY_15610|L-ribulose-5-phosphate 4-epimerase [EC:5.1.3.4]
K03595	0.000316003	0.000289296	0.00389364	0.0235548	control	K03595|1|4.5e-77|285.0|bvs:BARVI_06370|GTPase
K16363	0.000185372	0.000160993	0.0039953	0.0240646	control	K16363|1|6.5e-125|444.0|pdi:BDI_2105|UDP-3-O-[3-hydroxymyristoyl] N-acetylglucosamine deacetylase / 3-hydroxyacyl-[acyl-carrier-protein] dehydratase [EC:3.5.1.108 4.2.1.59]
K08301	0.000237092	0.000215923	0.00409936	0.0245843	control	K08301|1|5.6e-90|328.0|ash:AL1_30040|ribonuclease G [EC:3.1.26.-]
K00024	0.000349945	0.00029973	0.00420588	0.0250422	control	K00024|1|4.3e-71|265.0|prw:PsycPRwf_1873|malate dehydrogenase [EC:1.1.1.37]
K01119	0.00014151	0.000125463	0.00431491	0.0255812	control	K01119|1|2.2e-110|396.0|pdt:Prede_0583|2',3'-cyclic-nucleotide 2'-phosphodiesterase / 3'-nucleotidase [EC:3.1.4.16 3.1.3.6]
K01089	0.000138459	0.000118299	0.00442649	0.0259462	control	K01089|1|1.6e-206|715.0|bvu:BVU_2364|imidazoleglycerol-phosphate dehydratase / histidinol-phosphatase [EC:4.2.1.19 3.1.3.15]
K03183	0.000191229	0.000169318	0.00442649	0.0259462	control	K03183|1|3.0e-44|176.0|rmr:Rmar_2332|demethylmenaquinone methyltransferase / 2-methoxy-6-polyprenyl-1,4-benzoquinol methylase [EC:2.1.1.163 2.1.1.201]
K03284	0.000398797	0.000352079	0.00442649	0.0259462	control	K03284|1|6.1e-153|537.0|pit:PIN17_A0058|magnesium transporter
K00791	0.000405515	0.000375042	0.00454067	0.0264289	control	K00791|1|3.5e-30|129.0|gtn:GTNG_1167|tRNA dimethylallyltransferase [EC:2.5.1.75]
K03150	0.000325749	0.00028182	0.00454067	0.0264289	control	K03150|1|1.6e-100|363.0|rim:ROI_19400|2-iminoacetate synthase [EC:4.1.99.19]
K03324	0.000363525	0.000337344	0.00465752	0.0269954	control	K03324|1|3.4e-130|462.0|fpa:FPR_31140|phosphate:Na+ symporter
K00950	0.000291075	0.000242337	0.00489943	0.0281226	control	K00950|1|3.4e-24|109.0|dku:Desku_0221|2-amino-4-hydroxy-6-hydroxymethyldihydropteridine diphosphokinase [EC:2.7.6.3]
K01277	0.000170762	0.00014698	0.00515264	0.0291328	control	K01277|1|3.8e-144|508.0|osp:Odosp_1122|dipeptidyl-peptidase III [EC:3.4.14.4]
K01585	0.00018343	0.000162166	0.00515264	0.0291328	control	K01585|1|0.0e+00|1223.0|bhl:Bache_0530|arginine decarboxylase [EC:4.1.1.19]
K01657	0.000183033	0.000162503	0.00515264	0.0291328	control	K01657|1|1.5e-124|443.0|rch:RUM_09020|anthranilate synthase component I [EC:4.1.3.27]
K01633	0.000160236	0.000124219	0.00528363	0.0296713	control	K01633|1|5.3e-48|189.0|bvu:BVU_0005|dihydroneopterin aldolase / 7,8-dihydroneopterin epimerase [EC:4.1.2.25 5.1.99.8]
K02863	0.000406963	0.000363888	0.00528363	0.0296713	control	K02863|1|1.2e-28|124.0|med:MELS_0402|large subunit ribosomal protein L1
K06167	0.000179327	0.000152017	0.00528363	0.0296713	control	K06167|1|9.5e-18|88.0|efn:DENG_01998|phosphoribosyl 1,2-cyclic phosphate phosphodiesterase [EC:3.1.4.55]
K03733	0.000221395	0.000197233	0.00541762	0.0302193	control	K03733|1|2.9e-23|106.0|caa:Caka_2655|integrase/recombinase XerC
K03832	0.000432103	0.000359021	0.00569485	0.0315957	control	K03832|1|7.1e-67|251.0|bxy:BXY_12440|periplasmic protein TonB
K00767	0.000254174	0.000235737	0.0059848	0.0329402	control	K00767|1|1.2e-104|377.0|lrm:LRC_05340|nicotinate-nucleotide pyrophosphorylase (carboxylating) [EC:2.4.2.19]
K01695	0.000219948	0.000197767	0.00613471	0.0334547	control	K01695|1|1.1e-107|387.0|rum:CK1_37600|tryptophan synthase alpha chain [EC:4.2.1.20]
K04773	0.000201363	0.000184146	0.00613471	0.0334547	control	K04773|1|7.8e-79|291.0|pdi:BDI_3943|protease IV [EC:3.4.21.-]
K12410	0.000290095	0.000273188	0.00644471	0.0347345	control	K12410|1|6.4e-72|268.0|rob:CK5_22060|NAD-dependent deacetylase [EC:3.5.1.-]
K00796	0.000241649	0.000209486	0.00660494	0.0353684	control	K00796|1|3.6e-83|305.0|hpr:PARA_17150|dihydropteroate synthase [EC:2.5.1.15]
K01925	0.000293442	0.000274177	0.00660494	0.0353684	control	K01925|1|4.9e-89|325.0|cfd:CFNIH1_10145|UDP-N-acetylmuramoylalanine--D-glutamate ligase [EC:6.3.2.9]
K02377	0.000232281	0.000199324	0.00676873	0.0360594	control	K02377|1|5.3e-203|703.0|pdt:Prede_2124|GDP-L-fucose synthase [EC:1.1.1.271]
K00287	0.000241836	0.000218811	0.00693617	0.0366223	control	K00287|1|7.5e-22|102.0|pit:PIN17_A1506|dihydrofolate reductase [EC:1.5.1.3]
K01609	0.000186298	0.000166334	0.00693617	0.0366223	control	K01609|1|9.4e-139|490.0|msi:Msm_1143|indole-3-glycerol phosphate synthase [EC:4.1.1.48]
K02536	0.00021611	0.000188448	0.00693617	0.0366223	control	K02536|1|3.2e-35|146.0|amo:Anamo_0311|UDP-3-O-[3-hydroxymyristoyl] glucosamine N-acyltransferase [EC:2.3.1.191]
K07460	0.000232707	0.000210175	0.00693617	0.0366223	control	K07460|1|6.6e-40|162.0|ova:OBV_19280|putative endonuclease
K02590	6.2481e-07	0	0.00742167	0.0385964	control	K02590|1|1.7e-59|227.0|rim:ROI_33690|nitrogen regulatory protein PII 2
K01665	0.000126776	0.0001069	0.00783048	0.0402184	control	K01665|1|1.4e-63|240.0|pdn:HMPREF9137_0481|para-aminobenzoate synthetase component I [EC:2.6.1.85]
K07590	4.55553e-07	0	0.00789026	0.0404754	control	K07590|1|6.9e-12|69.0|med:MELS_0766|large subunit ribosomal protein L7A
K03648	0.000302293	0.000272397	0.00802127	0.0405954	control	K03648|1|3.9e-76|282.0|apr:Apre_0922|uracil-DNA glycosylase [EC:3.2.2.27]
K08156	0.000126976	0.000108669	0.00802127	0.0405954	control	K08156|1|1.4e-82|303.0|bth:BT_3113|MFS transporter, DHA1 family, arabinose polymer utilization protein
K15738	0.000221574	0.000201209	0.00802127	0.0405954	control	K15738|1|1.9e-141|499.0|cpe:CPE2544|ATP-binding cassette, subfamily F, uup
K16651	1.3344e-06	1.91318e-07	0.00838315	0.0420263	control	K16651|1|7.5e-92|334.0|kpe:KPK_0892|L-threonine kinase [EC:2.7.1.177]
K01914	0.00021333	0.000201202	0.00841538	0.0420263	control	K01914|1|3.5e-62|236.0|csd:Clst_1716|aspartate--ammonia ligase [EC:6.3.1.1]
K05776	0.00013849	0.00011675	0.00841538	0.0420263	control	K05776|1|8.6e-127|450.0|bth:BT_1662|molybdate transport system ATP-binding protein
K02067	0.00019854	0.000176939	0.00861886	0.0427339	control	K02067|1|4.5e-200|694.0|vpr:Vpar_0524|phospholipid/cholesterol/gamma-HCH transport system substrate-binding protein
K03711	0.000452506	0.000399824	0.00861886	0.0427339	control	K03711|1|9.1e-65|244.0|rto:RTO_15590|Fur family transcriptional regulator, ferric uptake regulator
K00941	0.000260256	0.000231905	0.00903906	0.0441319	control	K00941|1|2.0e-132|469.0|fpa:FPR_28350|hydroxymethylpyrimidine/phosphomethylpyrimidine kinase [EC:2.7.1.49 2.7.4.7]
K01629	0.000203753	0.000162809	0.00925594	0.044874	control	K01629|1|5.7e-109|391.0|csh:Closa_1004|rhamnulose-1-phosphate aldolase [EC:4.1.2.19]
K00766	0.000184346	0.000161086	0.00970368	0.0466091	control	K00766|1|1.1e-39|161.0|tae:TepiRe1_1750|anthranilate phosphoribosyltransferase [EC:2.4.2.18]
